# Supplementary material for: Endolysosomal N-glycan processing is critical to attain the most active form of the enzyme acid alpha-glucosidase
Source: J Biol Chem. 2021 May 8;296:100769. doi: 10.1016/j.jbc.2021.100769 (PMC8191302; doi:10.1016/j.jbc.2021.100769)
Supplement: Supplemental Data S1 [file mmc1.xlsx]

## Sheet: N84
Peptide	Modifications	Volume	Calc. Mass	Observed m/+2	Observed m/+3	Observed m/+4	RT	Charge States	Delta [ppm]	Consolidated Score
LENLSSSEMGYTATLTR, M=Oxi	FA2G2S2, NeuAcOxi(2)	149636	4114.65	N/A	1372.55	1029.66	31.5445	03:04:00	-0.885901	N/A
LENLSSSEMGYTATLTR, M=Oxi	FA2G2S2, NeuAcOxi(2)	123417	4114.65	N/A	1372.55	1029.66	31.9667	03:04:00	-0.893229	N/A
LENLSSSEMGYTATLTR, M=Oxi	A2G2S2, NeuAcOxi(2)	37278	3968.59	N/A	1323.86	993.147	31.9512	03:04:00	-0.827989	N/A
LENLSSSEMGYTATLTR	FA2G2S2, NeuAcOxi(2)	35989.5	4098.65	N/A	1367.22	N/A	35.6269	3	-2.41529	N/A
LENLSSSEMGYTATLTR, M=Oxi	FA1G1S1M5	30358.9	3906.6	N/A	1303.2	N/A	37.8219	3	0.772938	N/A
LENLSSSEMGYTATLTR, M=Oxi	FA2G2S1, NeuAcOxi	28888.2	3885.59	N/A	1296.2	972.397	28.5017	03:04:00	-0.657664	N/A
LENLSSSEMGYTATLTR, M=Oxi	FA1G1S1M5	21106.2	3906.6	N/A	1303.2	977.649	38.2972	03:04:00	0.693688	N/A
LENLSSSEMGYTATLTR, M=Oxi	FA2G2S1, NeuAcOxi	18920.5	3885.59	N/A	1296.2	972.397	28.1658	03:04:00	-0.587479	N/A
LENLSSSEMGYTATLTR, M=Oxi	A2G2S2, NeuAcOxi(2)	18170.8	3968.59	N/A	1323.86	993.147	32.4284	03:04:00	-1.33069	N/A
LENLSSSEMGYTATLTR	A1G1S1M4, NeuAcOxi	14541.9	3520.45	1761.23	1174.48	N/A	31.5465	02:03:00	-1.21184	2.033
LENLSSSEMGYTATLTR	PM6	11133.7	3330.34	N/A	1111.11	N/A	33.4731	3	-2.20957	2.391
LENLSSSEMGYTATLTR	FA2G2S2, NeuAcOxi(2)	9286.64	4098.65	N/A	N/A	1025.66	36.0951	4	-2.36279	N/A
LENLSSSEMGYTATLTR	A2G2S2, NeuAcOxi(2)	7939.28	3952.59	N/A	1318.53	N/A	35.935	3	-2.57605	2.8635
LENLSSSEMGYTATLTR	PM5	7175.81	3168.28	N/A	1057.09	N/A	33.5924	3	-1.97834	N/A
LENLSSSEMGYTATLTR, M=Oxi	FA1G1S1PM6, NeuAcOxi	6929.77	4086.58	N/A	1363.19	N/A	32.0207	3	-1.71663	N/A
LENLSSSEMGYTATLTR, M=Oxi	A2G2S1, NeuAcOxi	5710.51	3739.53	N/A	1247.51	935.882	28.8761	03:04:00	-1.2178	N/A
LENLSSSEMGYTATLTR	A1PM7	5633.06	3695.47	N/A	1232.82	N/A	28.9582	3	-2.08986	N/A
LENLSSSEMGYTATLTR	FA2G2S1, NeuAcOxi	5555.47	3869.59	N/A	1290.86	968.398	32.1866	03:04:00	-0.941202	N/A
LENLSSSEMGYTATLTR, M=Oxi	A2G2S1, NeuAcOxi	4935.43	3739.53	N/A	1247.51	935.882	28.4961	03:04:00	-1.1004	N/A
LENLSSSEMGYTATLTR	A1G1S1M4, NeuAcOxi	4867.94	3520.45	N/A	1174.48	N/A	31.9689	3	-1.10486	N/A
LENLSSSEMGYTATLTR	A2G2S2, NeuAcOxi(2)	4216.25	3952.59	N/A	1318.53	N/A	36.449	3	-1.71608	2.46
LENLSSSEMGYTATLTR	A1G1S1, NeuAcOxi	3941.61	3358.4	N/A	1120.47	N/A	28.797	3	-0.5422	N/A
LENLSSSEMGYTATLTR, M=Oxi	M4	3898.26	2942.26	N/A	981.753	N/A	25.7598	3	-1.69744	N/A
LENLSSSEMGYTATLTR	FA1G1S1, NeuAcOxi	3763.59	3503.44	N/A	1168.81	N/A	35.641	3	N/A	N/A
LENLSSSEMGYTATLTR, M=Oxi	FA2G2S2, NeuAcOxi(2)	2897.95	4114.65	N/A	N/A	1029.66	33.2005	4	-3.42513	N/A
LENLSSSEMGYTATLTR, M=Oxi	A1G1S1, NeuAcOxi	1936.64	3374.4	N/A	1125.8	N/A	31.9567	3	-0.957495	N/A
LENLSSSEMGYTATLTR, M=Oxi	M3	1724.29	2780.21	N/A	927.735	N/A	25.8947	3	-1.27873	2.781
LENLSSSEMGYTATLTR	A1G1S1M5, NeuAcOxi	1371.04	3682.51	N/A	1228.5	N/A	28.3794	3	-1.00865	N/A
LENLSSSEMGYTATLTR	FA2GS1, NeuAcOxi	1355.72	3707.54	N/A	1236.85	N/A	32.5539	3	-0.960997	N/A
LENLSSSEMGYTATLTR	A2G2S1, NeuAcOxi	1225.09	3723.53	N/A	1242.18	N/A	32.4156	3	-0.514745	N/A
LENLSSSEMGYTATLTR	FA2G2S2, NeuAcOxi(2)	1198.8	4098.65	N/A	N/A	1025.66	36.621	4	-2.59102	N/A
LENLSSSEMGYTATLTR	A1G1	1075.24	3129.34	N/A	1044.11	N/A	25.5078	3	-1.89981	2.446
LENLSSSEMGYTATLTR, M=Oxi	FA1G1	1036.07	3291.4	N/A	1098.13	N/A	28.1385	3	-2.15088	N/A
LENLSSSEMGYTATLTR	FA1G1S1, NeuAcOxi	1024.46	3504.46	1753.23	N/A	N/A	35.5295	2	-1.30805	N/A
LENLSSSEMGYTATLTR	FA2G2	930.176	3640.53	N/A	1214.51	N/A	29.1214	3	-1.73378	N/A
LENLSSSEMGYTATLTR	A2G2S1, NeuAcOxi	914.616	3723.53	N/A	1242.18	N/A	32.8043	3	-1.04915	N/A
LENLSSSEMGYTATLTR	M3	879.596	2764.21	1383.11	922.404	N/A	25.8474	02:03:00	-0.812791	2.62
LENLSSSEMGYTATLTR	M5	636.069	3088.32	N/A	1030.44	N/A	29.3845	3	-2.37237	N/A
LENLSSSEMGYTATLTR	PM6	634.62	3330.34	N/A	1111.11	N/A	29.1303	3	-1.67836	N/A
LENLSSSEMGYTATLTR, M=Oxi	M5	606.466	3104.31	1553.16	N/A	N/A	25.6305	2	0.601975	N/A
LENLSSSEMGYTATLTR, M=Oxi	A2G2	567.236	3510.47	N/A	1171.16	N/A	25.4703	3	-1.12259	N/A
LENLSSSEMGYTATLTR	FA2BG2S1, NeuAcOxi(2)	466.567	4010.63	N/A	1337.88	N/A	39.2472	3	2.82398	N/A
LENLSSSEMGYTATLTR, M=Oxi	A1G1S1M5, NeuAcOxi	366.079	3698.5	N/A	1233.83	N/A	28.5254	3	-1.44545	N/A
LENLSSSEMGYTATLTR	A2G2S1, NeuAcOxi	321.538	3723.53	N/A	1242.18	N/A	31.5868	3	-3.0262	N/A
LENLSSSEMGYTATLTR, M=Oxi	A2G2S2, NeuAcOxi	285.077	4030.62	N/A	1344.54	N/A	29.1948	3	3.93247	N/A
LENLSSSEMGYTATLTR	M4	264.998	2926.26	1464.13	N/A	N/A	25.7111	2	-2.18361	N/A
LENLSSSEMGYTATLTR, M=Oxi	PM6	243.597	3346.33	1674.17	N/A	N/A	33.4212	2	-1.18643	N/A
LENLSSSEMGYTATLTR	A2G2S2, NeuAcOxi(2)	187.29	3952.59	N/A	1318.53	N/A	31.7513	3	-2.39588	N/A
LENLSSSEMGYTATLTR, M=Oxi	M5	70.995	3104.31	N/A	1035.77	N/A	27.8133	3	-1.5652	N/A

## Sheet: N177
Peptide	Modifications	Volume	Calc. Mass	Observed m/+4	Observed m/+5	Observed m/+6	RT	Charge States	Delta [ppm]	Consolidated Score
VLLNTTVAPLFFADQFLQLSTSLPSQYITGLAEHLSPLMLSTSWTR	M6	298037	6485.15	1622.29	N/A	N/A	82.4312	4	-1.86137	N/A
VLLNTTVAPLFFADQFLQLSTSLPSQYITGLAEHLSPLMLSTSWTR	M5	79703.5	6323.1	1581.78	N/A	N/A	82.4941	4	-1.78283	N/A
VLLNTTVAPLFFADQFLQLSTSLPSQYITGLAEHLSPLMLSTSWTR	A2G2S2, NeuAcOxi(2)	48201.9	7186.36	N/A	1438.27	N/A	85.3642	5	N/A	N/A
VLLNTTVAPLFFADQFLQLSTSLPSQYITGLAEHLSPLMLSTSWTR M= Oxi	A2G2S2, NeuAcOxi(2)	30404.2	7187.38	1797.84	N/A	N/A	85.3335	4	-0.863815	N/A
VLLNTTVAPLFFADQFLQLSTSLPSQYITGLAEHLSPLMLSTSWTR	PM7	29219.9	6727.17	1682.79	1346.43	N/A	84.5542	04:05:00	-2.00701	N/A
VLLNTTVAPLFFADQFLQLSTSLPSQYITGLAEHLSPLMLSTSWTR	A2G2S2, NeuAcOxi(2)	24418.3	7187.38	N/A	1438.48	1198.9	85.76	05:06:00	-0.332251	N/A
VLLNTTVAPLFFADQFLQLSTSLPSQYITGLAEHLSPLMLSTSWTR	A2G1S1, NeuAcOxi	19542.5	6796.27	N/A	1360.25	N/A	83.9532	5	-5.88157	N/A
VLLNTTVAPLFFADQFLQLSTSLPSQYITGLAEHLSPLMLSTSWTR	M7	18810.5	6647.21	1662.8	N/A	N/A	82.3659	4	-3.32529	N/A
VLLNTTVAPLFFADQFLQLSTSLPSQYITGLAEHLSPLMLSTSWTR	A2G2S2, NeuAcOxi(2)	10500.3	7186.39	1797.6	N/A	N/A	85.7352	4	N/A	N/A
VLLNTTVAPLFFADQFLQLSTSLPSQYITGLAEHLSPLMLSTSWTR	PM7	8042.19	6727.17	N/A	1346.43	N/A	82.3534	5	0.796747	N/A
VLLNTTVAPLFFADQFLQLSTSLPSQYITGLAEHLSPLMLSTSWTR	A1G1S1, NeuAcOxi	7646.36	6593.19	1649.3	1319.64	N/A	84.0329	04:05:00	-4.32278	N/A
VLLNTTVAPLFFADQFLQLSTSLPSQYITGLAEHLSPLMLSTSWTR	A2G2S1	5962.88	7020.36	1756.09	N/A	N/A	84.29	4	-5.49287	N/A
VLLNTTVAPLFFADQFLQLSTSLPSQYITGLAEHLSPLMLSTSWTR	A2G1S1	4873.2	6858.3	1715.58	1372.66	N/A	84.3098	04:05:00	-2.18112	N/A
VLLNTTVAPLFFADQFLQLSTSLPSQYITGLAEHLSPLMLSTSWTR	M4	4367.54	6177.04	1545.26	1236.41	N/A	82.6234	04:05:00	-2.46242	N/A
VLLNTTVAPLFFADQFLQLSTSLPSQYITGLAEHLSPLMLSTSWTR	PM5	1530.58	6403.07	1601.77	N/A	N/A	83.4007	4	-7.5721	N/A
VLLNTTVAPLFFADQFLQLSTSLPSQYITGLAEHLSPLMLSTSWTR	M4	1402.03	6161.05	1541.26	N/A	N/A	83.9501	4	0.468128	N/A

## Sheet: N334
Peptide	Modifications	Volume	Calc. Mass	Observed m/+2	Observed m/+3	Observed m/+4	RT	Charge States	Delta [ppm]	Consolidated Score
QVVENMTR	A2G2S2, NeuAcOxi(2)	196441	3056.18	1529.09	1019.73	765.045	15.5005	02:03:04	-0.637338	2.658
QVVENMTR	A2G2S1, NeuAcOxi	83962.9	2827.12	1414.56	943.374	N/A	11.7118	02:03:00	-1.80243	2.84177
QVVENMTR	A2G2S2, NeuAcOxi(2)	67280.9	3056.18	N/A	1019.73	765.045	16.0757	03:04:00	-1.51832	N/A
QVVENMTR	A2G2S2, NeuAcOxi(2)	20388.7	3056.18	1529.09	1019.73	N/A	16.6881	02:03:00	-1.47263	N/A
QVVENMTR	A1G1S1, NeuAcOxi	13370.7	2461.99	1231.99	N/A	N/A	15.4745	2	-0.7011	2.885
QVVENMTR	FA2G2S2, NeuAcOxi(2)	7857.66	3201.22	N/A	1068.07	N/A	18.6991	3	N/A	N/A
QVVENMTR	FA2G2S2, NeuAcOxi(2)	5876.11	3202.24	N/A	1068.41	N/A	18.2428	3	-1.74251	N/A
QVVENMTR, M= Oxi	FA2BG2S2, NeuAcOxi(2)	4571.14	3421.31	N/A	1141.44	856.328	15.3126	03:04:00	-2.30942	N/A
QVVENMTR	A1G1S1, NeuAcOxi	4359.78	2461.99	1231.99	N/A	N/A	16.0819	2	-1.53087	2.56733
QVVENMTR	A1G1S1, NeuAcOxi	4123.54	2461.99	1231.99	821.663	N/A	11.7188	02:03:00	-1.66793	3.02467
QVVENMTR	A2G2	1908.38	2598.06	1300.03	867.021	N/A	8.19135	02:03:00	-0.456142	2.55925
QVVENMTR	A2G2S1, NeuAcOxi	1616.41	2827.12	1414.56	N/A	707.78	10.4266	2	-3.43402	3.18433
QVVENMTR	FA2G2S2, NeuAcOxi(2)	1579.25	3202.24	N/A	1068.41	N/A	17.1343	3	2.11642	N/A
QVVENMTR	A1G1S1, NeuAcOxi	1304.34	2461.99	1231.99	N/A	N/A	10.7707	2	-1.81546	4.414
QVVENMTR	A2G2S2, NeuAcOxi(2)	1271.41	3055.17	1528.58	N/A	N/A	16.0837	2	N/A	N/A
QVVENMTR	A1G1S1, NeuAcOxi	1178.11	2461.99	1231.99	N/A	N/A	12.3447	2	-2.44052	3.7935
QVVENMTR	A1G1S1, NeuAcOxi	996.799	2461.99	1231.99	N/A	N/A	17.0222	2	-0.660004	2.63125
QVVENMTR	FA2G2S2, NeuAcOxi(2)	902.254	3202.24	N/A	1068.41	N/A	19.7704	3	-1.86839	N/A
QVVENMTR	A1G1S1, NeuAcOxi	866.443	2461.99	1231.99	N/A	N/A	17.9955	2	-0.932163	3.01275
QVVENMTR	A1G1S1, NeuAcOxi	665.805	2461.99	1231.99	N/A	N/A	16.6937	2	-4.60467	3.3255
QVVENMTR	A2G1S1, NeuAcOxi	615.059	2665.07	N/A	889.356	N/A	12.431	3	-1.49645	N/A
QVVENMTR	A2G2S1, NeuAcOxi	605.543	2827.12	1414.56	N/A	N/A	10.2226	2	-2.87115	2.87
QVVENMTR	A2G1S1, NeuAcOxi	579.364	2665.07	N/A	889.356	N/A	10.8345	3	-1.6903	N/A
QVVENMTR	FA2G2S2, NeuAcOxi(2)	571.656	3202.24	1602.12	N/A	N/A	17.9716	2	-0.383171	N/A
QVVENMTR	A2G1S1, NeuAcOxi	353.711	2665.07	1333.53	N/A	N/A	15.4448	2	-0.808536	N/A
QVVENMTR	A2G2S1, NeuAcOxi	318.217	2827.12	1414.56	N/A	N/A	9.96336	2	-4.57508	N/A
QVVENMTR	FA2G2S1, NeuAcOxi	314.442	2973.18	N/A	992.06	N/A	14.3977	3	-0.845799	N/A
QVVENMTR, M= Oxi	FA2G2S2, NeuAcOxi(2)	254.856	3218.23	N/A	1073.74	N/A	17.9423	3	-2.14313	N/A
QVVENMTR	A1G1S1, NeuAcOxi	218.594	2461.99	1231.99	N/A	N/A	12.6101	2	-1.02145	3.21
QVVENMTR	A2G2	153.738	2598.06	N/A	867.021	N/A	9.34541	3	-0.766888	N/A
QVVENMTR	FA1G1S1, NeuAcOxi	93.6071	2608.05	1305.02	N/A	N/A	14.4674	2	-0.260573	N/A
QVVENMTR, M= Oxi	FA2BG2S1, NeuAcOxi	50.8632	3192.25	N/A	1065.08	N/A	9.7893	3	-0.181476	N/A
QVVENMTR, M= Oxi	FA2G2S1, NeuAcOxi	48.6637	2989.17	N/A	997.391	N/A	9.83471	3	-4.24421	N/A
QVVENMTR	A1G1	46.8336	2232.93	1117.47	N/A	N/A	8.11284	2	-0.325868	N/A
QVVENMTR	A2G2S1, NeuAcOxi	35.789	2827.12	1414.56	N/A	N/A	9.77136	2	-1.04507	4.22
QVVENMTR	A2G2S1, NeuAcOxi	32.2985	2827.12	1414.56	N/A	N/A	9.68258	2	-0.300736	N/A
QVVENMTR, M= Oxi	FA2G2S1, NeuAcOxi	28.6811	2989.17	N/A	997.391	N/A	9.64272	3	-1.81477	N/A
QVVENMTR, M= Oxi	FA2BG2S1, NeuAcOxi	21.6861	3192.25	N/A	1065.08	N/A	9.67877	3	-2.34794	N/A
QVVENMTR, M= Oxi	FA2G2S1, NeuAcOxi	17.9111	2989.17	N/A	997.391	N/A	9.60636	3	-0.506603	N/A
QVVENMTR	A2G2	17.6329	2598.06	1300.03	N/A	N/A	7.81212	2	0.306687	4.028
QVVENMTR	A2G2S1, NeuAcOxi	12.4691	2827.12	1414.56	N/A	N/A	9.62975	2	2.02512	N/A

## Sheet: N414
Peptide	Modifications	Volume	Calc. Mass	Observed m/+2	Observed m/+3	Observed m/+4	Observed m/+5	RT	Charge States	Delta [ppm]	Consolidated Score
GVFITNETGQPLIGK	A2G2S2, NeuAcOxi(2)	700053	3653.55	1827.78	1218.85	914.388	N/A	37.8497	02:03:04	0.359622	2.53525
GVFITNETGQPLIGK	A2G2S2, NeuAcOxi(2)	288515	3653.55	N/A	1218.85	914.388	N/A	38.4056	03:04:00	-0.0426941	2.554
GVFITNETGQPLIGK	PM6	241972	3031.29	1516.65	1011.43	N/A	N/A	35.1778	02:03:00	-3.07361	4.04383
GVFITNETGQPLIGK	A2G2S1, NeuAcOxi	214485	3424.49	1713.25	1142.5	857.123	N/A	33.8633	02:03:04	-1.03892	2.33125
GVFITNETGQPLIGK	A2G2S1, NeuAcOxi	98641.1	3424.49	1713.25	1142.5	857.123	N/A	34.2857	02:03:04	-2.90039	2.037
GVFITNETGQPLIGK	PM5	71453.8	2869.24	1435.62	957.413	718.31	574.848	39.7577	2 : 3 : 4 : 5	9.8938	N/A
GVFITNETGQPLIGK	FA2G2S2, NeuAcOxi(2)	62759.8	3799.61	N/A	1267.54	N/A	N/A	39.0887	3	-1.2549	N/A
GVFITNETGQPLIGK	A2G2S2, NeuAcOxi(2)	38825	3652.54	N/A	1218.51	N/A	N/A	39.0445	3	N/A	N/A
GVFITNETGQPLIGK	A1G1S1M4, NeuAcOxi	34208.8	3221.41	N/A	1074.8	N/A	N/A	34.1551	3	-2.38511	2.212
GVFITNETGQPLIGK	M5	30879.2	2789.27	1395.64	930.758	N/A	N/A	30.5294	02:03:00	-1.45415	4.16512
GVFITNETGQPLIGK	A1G1S1, NeuAcOxi	30307.3	3059.36	1530.68	1020.79	N/A	N/A	37.8526	02:03:00	-1.22546	3.1865
GVFITNETGQPLIGK	A1G1S1, NeuAcOxi	20724.4	3059.36	1530.68	1020.79	N/A	N/A	34.3337	02:03:00	-3.13154	2.038
GVFITNETGQPLIGK	A2G2	19656.1	3195.43	N/A	1066.14	799.858	N/A	30.2557	03:04:00	-0.812697	3.29733
GVFITNETGQPLIGK	PM5	18762.6	2869.24	1435.62	N/A	N/A	N/A	35.3249	2	-0.69963	3.581
GVFITNETGQPLIGK	A1	17198.6	2668.25	1335.12	890.416	N/A	N/A	30.7588	02:03:00	-3.96739	4.048
GVFITNETGQPLIGK	PM7	16843.5	3193.35	1597.67	N/A	N/A	N/A	34.9386	2	-2.41249	2.114
GVFITNETGQPLIGK	FA2G2S2, NeuAcOxi(2)	13408	3799.61	N/A	1267.54	N/A	N/A	38.1457	3	-0.121576	N/A
GVFITNETGQPLIGK	A1G1S1, NeuAcOxi	11705	3059.36	1530.68	1020.79	N/A	N/A	38.4361	02:03:00	-1.38619	3.121
GVFITNETGQPLIGK	M4	10420.8	2627.22	1314.61	N/A	N/A	N/A	30.7104	2	-2.21534	3.208
GVFITNETGQPLIGK	M3	9816.1	2465.17	1233.58	822.723	N/A	N/A	30.9295	02:03:00	-1.52434	7.6836
GVFITNETGQPLIGK	A1	9725.44	2668.25	N/A	890.416	668.062	N/A	37.1067	3	3.29059	2.218
GVFITNETGQPLIGK	A1G1	7182.46	2830.3	1416.15	944.434	N/A	N/A	33.8483	02:03:00	-0.941139	2.9905
GVFITNETGQPLIGK	A2G2S1, NeuAcOxi	5384.6	3424.49	N/A	1142.5	N/A	N/A	37.8634	3	-1.20044	N/A
GVFITNETGQPLIGK	CPM5	5172.89	3072.32	N/A	1025.11	769.08	615.464	29.8998	03:04:05	2.39534	N/A
GVFITNETGQPLIGK	FA2G2Sg1, NeuAcOxi	5091.98	3586.54	N/A	1196.51	N/A	N/A	33.5416	3	-1.37627	N/A
GVFITNETGQPLIGK	FA2G2S1, NeuAcOxi	4078.06	3570.55	N/A	1191.18	N/A	N/A	35.0113	3	-1.3125	N/A
GVFITNETGQPLIGK	M6	3811.53	2951.33	1476.66	N/A	N/A	N/A	30.3591	2	-0.971927	N/A
GVFITNETGQPLIGK	A2G2S2, NeuAcOxi(2)	3616.02	3653.55	N/A	N/A	914.388	N/A	39.1023	4	-1.80163	N/A
GVFITNETGQPLIGK	A1G1M5	3030.97	3154.41	N/A	1052.47	N/A	N/A	30.3555	3	-2.26048	N/A
GVFITNETGQPLIGK	PM8	2532.79	3355.4	1678.7	N/A	N/A	N/A	34.7497	2	-1.93812	N/A
GVFITNETGQPLIGK	A2G1S1, NeuAcOxi	2025.93	3262.44	N/A	1088.48	N/A	N/A	37.8194	3	-1.63101	N/A
GVFITNETGQPLIGK	A2G2S1, NeuAcOxi	1995.52	3424.49	N/A	1142.5	N/A	N/A	38.4389	3	-1.20913	N/A
GVFITNETGQPLIGK	2(P)M7	1842.61	3273.31	N/A	1092.1	N/A	N/A	32.6597	3	3.06724	N/A
GVFITNETGQPLIGK	A1G1	1793.46	2830.3	1416.15	N/A	N/A	N/A	30.2609	2	-0.373062	N/A
GVFITNETGQPLIGK	A1G1S1M5, NeuAcOxi	1629.96	3383.46	1692.73	N/A	N/A	N/A	33.8819	2	-0.541691	N/A
GVFITNETGQPLIGK	A2G2S1, NeuAcOxi	1454.04	3424.49	N/A	1142.5	N/A	N/A	37.0225	3	-3.6076	N/A
GVFITNETGQPLIGK	FA2G1S1, NeuAcOxi	798.128	3408.5	N/A	1137.17	N/A	N/A	35.296	3	-1.00808	N/A
GVFITNETGQPLIGK	A1	793.22	2667.24	1334.62	N/A	N/A	N/A	33.8136	2	N/A	N/A
GVFITNETGQPLIGK	M5	556.199	2789.27	1395.64	N/A	N/A	N/A	33.8819	2	-1.06271	N/A
GVFITNETGQPLIGK	A1G1S1, NeuAcOxi	445.725	3059.36	1530.68	N/A	N/A	N/A	39.4305	2	-0.983702	N/A
GVFITNETGQPLIGK	A1	243.49	2667.24	1334.62	N/A	N/A	N/A	30.3099	2	N/A	N/A
GVFITNETGQPLIGK	A1	217.976	2668.25	1335.12	N/A	N/A	N/A	34.2145	2	-1.93235	N/A
GVFITNETGQPLIGK	M4	184.235	2627.22	1314.61	N/A	N/A	N/A	33.8599	2	-0.467148	N/A
GVFITNETGQPLIGK	FA1G1S1, NeuAcOxi	175.758	3205.42	N/A	1069.47	N/A	N/A	35.4656	3	-0.95871	N/A
GVFITNETGQPLIGK	A1	163.835	2668.25	1335.12	N/A	N/A	N/A	34.7407	2	-2.05769	N/A
GVFITNETGQPLIGK	A2G1S1, NeuAcOxi	160.015	3262.44	N/A	N/A	816.61	N/A	34.838	4	0.293064	N/A
GVFITNETGQPLIGK	A1	78.4327	2668.25	1335.12	N/A	N/A	N/A	38.4306	2	0.00492185	N/A
GVFITNETGQPLIGK	A2G2S2, NeuAcOxi(2)	62.5277	3653.55	N/A	N/A	914.388	N/A	39.9166	4	-2.45661	N/A

## Sheet: N596
Peptide	Modifications	Volume	Calc. Mass	Observed m/+4	Observed m/+5	Observed m/+6	RT	Charge States	Delta [ppm]	Consolidated Score
YAGHWTGDVWSSWEQLASSVPEILQFNLLGVPLVGADVCGFLGNTSEELCVR	FA2G2S1, NeuAcOxi	131390	7760.48	1941.12	1553.1	N/A	80.1475	04:05:00	-1.81225	N/A
YAGHWTGDVWSSWEQLASSVPEILQFNLLGVPLVGADVCGFLGNTSEELCVR	FA2G2S1, NeuAcOxi	48991.6	7776.47	1945.12	1556.29	N/A	80.2324	04:05:00	-2.53346	N/A
YAGHWTGDVWSSWEQLASSVPEILQFNLLGVPLVGADVCGFLGNTSEELCVR	FA2G2S1	29759.2	7822.52	1956.63	1565.5	1304.75	80.5504	04:05:06	-2.66217	N/A
YAGHWTGDVWSSWEQLASSVPEILQFNLLGVPLVGADVCGFLGNTSEELCVR	FA2G2	18247.2	7531.42	N/A	1507.28	N/A	78.3219	5	-1.62077	N/A
YAGHWTGDVWSSWEQLASSVPEILQFNLLGVPLVGADVCGFLGNTSEELCVR (Oxi)	FA2G2S2, NeuAcOxi(2)	8069.16	8005.53	N/A	1602.11	N/A	82.0067	5	-2.96302	N/A
YAGHWTGDVWSSWEQLASSVPEILQFNLLGVPLVGADVCGFLGNTSEELCVR	A2G2S1, NeuAcOxi	3541.25	7614.42	1904.61	N/A	N/A	80.2688	4	-3.40159	N/A
YAGHWTGDVWSSWEQLASSVPEILQFNLLGVPLVGADVCGFLGNTSEELCVR	FA1	2980.4	7004.24	1752.06	N/A	N/A	78.5697	4	-1.7872	N/A
YAGHWTGDVWSSWEQLASSVPEILQFNLLGVPLVGADVCGFLGNTSEELCVR (Oxi)	A2G2S2, NeuAcOxi(2)	2241.86	7843.48	N/A	1569.7	N/A	81.9384	5	-2.3182	N/A

## Sheet: N826
Peptide	Modifications	Volume	Calc. Mass	Observed m/+2	Observed m/+3	Observed m/+4	RT	Charge States	Delta [ppm]	Consolidated Score
NNTIVNELVR	FA2G2S2, NeuAcOxi(2)	250234	3397.39	1699.7	1133.46	850.348	32.5868	02:03:04	-0.755579	N/A
NNTIVNELVR	FA2G2S2, NeuAcOxi(2)	244772	3397.39	1699.7	1133.46	N/A	33.1765	02:03:00	-1.76824	N/A
NNTIVNELVR	FA2G2S1, NeuAcOxi	49673.1	3168.33	1585.17	1057.11	793.083	27.868	02:03:04	-0.301795	2.379
NNTIVNELVR	FA2G2S1, NeuAcOxi	37727.5	3168.33	1585.17	1057.11	793.083	28.3885	02:03:04	-1.22372	N/A
NNTIVNELVR	A2G2S2, NeuAcOxi(2)	35385.1	3251.33	N/A	1084.78	813.834	32.6809	03:04:00	-1.49456	2.684
NNTIVNELVR	FA2G2S2, NeuAcOxi(2)	18083.3	3396.38	N/A	N/A	850.095	33.1874	4	N/A	N/A
NNTIVNELVR	A2G2S2, NeuAcOxi(2)	18059.3	3251.33	N/A	1084.78	813.834	33.3067	03:04:00	-1.17128	2.221
NNTIVNELVR	FA1G1S1, NeuAcOxi	12590.5	2803.2	1402.6	935.401	N/A	32.5987	02:03:00	-1.60683	2.842
NNTIVNELVR	A2G2S1, NeuAcOxi	8993	3022.28	1512.14	1008.43	N/A	27.8864	02:03:00	-0.583745	N/A
NNTIVNELVR	FA2G2	6276.4	2939.28	1470.64	980.758	N/A	23.6265	02:03:00	-2.95593	2.85133
NNTIVNELVR	FA1G1S1, NeuAcOxi	6000.87	2803.2	1402.6	N/A	N/A	33.1751	2	-2.32378	N/A
NNTIVNELVR	FA2G1S1, NeuAcOxi	4972.95	3006.28	N/A	1003.09	N/A	28.1467	3	-0.620301	N/A
NNTIVNELVR	A2G2S1, NeuAcOxi	4970.91	3021.26	N/A	1008.09	N/A	28.3166	3	N/A	N/A
NNTIVNELVR	FA2G1S1, NeuAcOxi	4545.57	3006.28	1504.14	1003.09	N/A	28.5753	02:03:00	-1.07791	N/A
NNTIVNELVR	FA1G1	3309.94	2574.14	1288.07	N/A	N/A	27.8524	2	-0.925616	3.54733
NNTIVNELVR	FA1G1S1, NeuAcOxi	2618.13	2802.19	N/A	935.062	N/A	33.1033	3	N/A	N/A
NNTIVNELVR	FA1	1960.08	2412.09	1207.05	805.03	N/A	24.231	02:03:00	-0.683855	3.16825
NNTIVNELVR	A2G2S1, NeuAcOxi	1759.52	3022.28	N/A	1008.43	N/A	29.0267	3	-1.19628	N/A
NNTIVNELVR	FA1G1	962.864	2573.13	1287.57	N/A	N/A	28.389	2	N/A	N/A
NNTIVNELVR	FA2G2S1, NeuAcOxi	954.783	3168.33	N/A	1057.11	N/A	32.5865	3	-1.25225	N/A
NNTIVNELVR	A1G1	654.646	2428.09	1215.04	N/A	N/A	27.8494	2	-0.971538	3.1795
NNTIVNELVR	FA1	499.9	2412.09	1207.05	N/A	N/A	27.8598	2	-0.933738	N/A
NNTIVNELVR	A2G2S1, NeuAcOxi	355.665	3022.28	1512.14	N/A	N/A	28.4231	2	1.59184	N/A
NNTIVNELVR	M3	319.703	2062.95	1032.48	N/A	N/A	25.9483	2	-1.21768	N/A
NNTIVNELVR	FA1G1S1, NeuAcOxi	303.617	2803.2	1402.6	N/A	N/A	27.8616	2	-1.20836	N/A
NNTIVNELVR	FA2BG2S2, NeuAcOxi(2)	297.484	3600.47	N/A	1201.16	N/A	31.7513	3	-1.29627	N/A
NNTIVNELVR	M3	297.261	2062.95	1032.48	N/A	N/A	24.284	2	-0.909352	6.2995
NNTIVNELVR	A1G1S1M4, NeuAcOxi	166.775	2819.2	N/A	940.732	N/A	26.1189	3	2.10841	N/A
NNTIVNELVR	FA1G1	156.205	2574.14	1288.07	N/A	N/A	23.5387	2	-0.572148	N/A

## Sheet: N869
Peptide	Modifications	Volume	Calc. Mass	Observed m/+3	Observed m/+4	Observed m/+5	RT	Charge States	Delta [ppm]	Consolidated Score
VTVLGVATAPQQVLSNGVPVSNFTYSPDTK	FA2G2S2, NeuAcOxi(2)	245020	5315.36	1772.79	1329.84	1064.07	52.2229	03:04:05	-0.318524	N/A
VTVLGVATAPQQVLSNGVPVSNFTYSPDTK	FA2G2S1, NeuAcOxi	119128	5085.29	1696.1	1272.32	N/A	49.4863	03:04:00	N/A	N/A
VTVLGVATAPQQVLSNGVPVSNFTYSPDTK	FA2G2S2, NeuAcOxi(2)	109384	5315.36	1772.79	1329.84	1064.07	52.7003	03:04:05	-1.25463	N/A
VTVLGVATAPQQVLSNGVPVSNFTYSPDTK	FA2G2	20400.5	4857.25	N/A	1215.31	N/A	46.7944	4	-3.46332	N/A
VTVLGVATAPQQVLSNGVPVSNFTYSPDTK	FA2G2S2, NeuAcOxi(2)	14983.2	5315.36	N/A	1329.84	1064.07	53.2119	04:05:00	-2.82912	N/A
VTVLGVATAPQQVLSNGVPVSNFTYSPDTK	FA2G2S1, NeuAcOxi	14023.3	5086.31	N/A	1272.58	1018.26	49.905	04:05:00	-1.18155	N/A
VTVLGVATAPQQVLSNGVPVSNFTYSPDTK	FA2G1S1, NeuAcOxi	11389.6	4924.25	N/A	1232.06	985.851	49.7075	04:05:00	-0.542126	N/A
VTVLGVATAPQQVLSNGVPVSNFTYSPDTK	FA2G2S2, NeuAcOxi(2)	8931.77	5315.36	1772.79	1329.84	1064.07	51.7052	03:04:05	-4.43584	N/A
VTVLGVATAPQQVLSNGVPVSNFTYSPDTK	FA2G2S1, NeuAcOxi	6107.48	5086.31	N/A	N/A	1018.26	49.5387	5	-0.659881	N/A
VTVLGVATAPQQVLSNGVPVSNFTYSPDTK	FA1	2884.51	4330.06	1444.35	N/A	N/A	47.2221	3	-1.28881	N/A
VTVLGVATAPQQVLSNGVPVSNFTYSPDTK	FA2G2S1, NeuAcOxi	1236.35	5086.31	1696.44	N/A	N/A	49.0349	3	-5.25119	N/A
VTVLGVATAPQQVLSNGVPVSNFTYSPDTK	FA2G2S1, NeuAcOxi	439.314	5086.31	N/A	1272.58	N/A	51.8049	4	-0.859133	N/A
