# Supplementary material for: Endolysosomal N-glycan processing is critical to attain the most active form of the enzyme acid alpha-glucosidase
Source: J Biol Chem. 2021 May 8;296:100769. doi: 10.1016/j.jbc.2021.100769 (PMC8191302; doi:10.1016/j.jbc.2021.100769)
Supplement: Supplemental Data S2 [file mmc2.xlsx]

## Sheet: N84
Peptide	Modifications	Volume	Calc. Mass	Observed m/+3	Observed m/+4	RT	Charge States	Delta [ppm]	Consolidated Score
LENLSSSEMGYTATLTR	FA2G2S2, NeuAcOxi(2), Oxidation	1718.34	4113.64	1372.21	N/A	34.8239	3	N/A	N/A
LENLSSSEMGYTATLTR	FA2G2	1509.43	3640.53	1214.51	729.107	31.8961	3, 4	-1.27014	N/A
LENLSSSEMGYTATLTR	A1G1, Oxidation	388.675	3145.34	1049.45	N/A	40.8735	3	1.58323	N/A
LENLSSSEMGYTATLTR	M4, Oxidation	380.006	2942.26	981.753	N/A	28.5152	3	-1.24041	N/A
LENLSSSEMGYTATLTR	FA2G2S2, NeuAcOxi(2)	258.686	4098.65	1367.22	820.73	38.1102	3, 4	-0.155877	N/A
LENLSSSEMGYTATLTR	FA1G1	227.319	3275.4	N/A	656.08	44.5115	4	0.506092	N/A
LENLSSSEMGYTATLTR	PM6	216.79	3330.34	1111.11	N/A	36.0497	3	-1.53397	N/A
LENLSSSEMGYTATLTR	M4	131.246	2926.26	976.421	N/A	28.4543	3	0.0626518	N/A
LENLSSSEMGYTATLTR	FA2G2S2, NeuAcOxi(2)	103.925	4098.65	1367.22	N/A	39.076	3	0.276405	N/A

## Sheet: N177
Peptide	Modifications	Volume	Calc. Mass	Observed m/+4	Observed m/+5	RT	Charge States	Delta [ppm]	Consolidated Score
VLLNTTVAPLFFADQFLQLSTSLPSQYITGLAEHLSPLMLSTSWTR	M6	5951.44	6485.15	1622.29	N/A	84.0597	4	-1.51797	N/A
VLLNTTVAPLFFADQFLQLSTSLPSQYITGLAEHLSPLMLSTSWTR	A1G1M5	2142.92	6688.23	1673.06	1338.65	84.0226	04:05:00	-3.69067	N/A
VLLNTTVAPLFFADQFLQLSTSLPSQYITGLAEHLSPLMLSTSWTR	M5	983.463	6323.1	N/A	1265.62	84.1298	5	-1.52869	N/A
VLLNTTVAPLFFADQFLQLSTSLPSQYITGLAEHLSPLMLSTSWTR	M4	547.034	6161.05	1541.26	1233.21	84.1261	04:05:00	-2.374	N/A
VLLNTTVAPLFFADQFLQLSTSLPSQYITGLAEHLSPLMLSTSWTR	M6, Oxidation	456.507	6501.15	N/A	1301.23	84.0359	5	-3.0505	N/A
VLLNTTVAPLFFADQFLQLSTSLPSQYITGLAEHLSPLMLSTSWTR	M5, Oxidation	221.364	6339.1	1585.77	1268.82	84.0932	04:05:00	-0.642466	N/A
VLLNTTVAPLFFADQFLQLSTSLPSQYITGLAEHLSPLMLSTSWTR	M6	6.82921	6485.15	N/A	1298.03	84.9012	5	-1.97211	N/A

## Sheet: N334
Peptide	Modifications	Volume	Calc. Mass	Observed m/+3	RT	Charge States	Delta [ppm]	Consolidated Score
QVVENMTR	A2G2S2, NeuAcOxi(2)	779.231	3056.18	1019.73	18.2775	3	-0.557043	N/A
QVVENMTR	A2G2S2, NeuAcOxi(2)	171.355	3056.18	1019.73	19.3542	3	-0.747542	N/A
QVVENMTR	A2G2S2, NeuAcOxi(2)	143.115	3056.18	1019.73	19.1686	3	-1.06467	N/A
QVVENMTR	A2G2S2, NeuAcOxi(2), Oxidation	84.9257	3074.19	1025.73	19.3595	3	N/A	N/A
QVVENMTR	A2G2S2, NeuAcOxi(2)	65.7688	3056.18	1019.73	17.4092	3	0.498419	N/A
QVVENMTR	A2G2S2, NeuAcOxi(2), Oxidation	53.2131	3073.18	1025.39	19.1683	3	N/A	N/A
QVVENMTR	A2G2S2, NeuAcOxi(2)	44.3524	3056.18	1019.73	17.4504	3	0.206915	N/A
QVVENMTR	A2G2S2, NeuAcOxi(2)	42.2906	3056.18	1019.73	16.98	3	-1.2392	N/A
QVVENMTR	A2G2S2, NeuAcOxi(2)	41.8707	3056.18	1019.73	19.4379	3	0.244042	N/A
QVVENMTR	A2G2S2, NeuAcOxi(2)	31.7984	3056.18	1019.73	16.9298	3	-0.171976	N/A
QVVENMTR	A2G2S2, NeuAcOxi(2)	30.4743	3056.18	1019.73	17.5916	3	-0.417249	N/A
QVVENMTR	A2G2S2, NeuAcOxi(2)	29.8931	3056.18	1019.73	17.0618	3	-0.737437	N/A

## Sheet: N414
Peptide	Modifications	Volume	Calc. Mass	Observed m/+2	Observed m/+3	Observed m/+4	RT	Charge States	Delta [ppm]	Consolidated Score
GVFITNETGQPLIGK	A2G2S2, NeuAcOxi(2)	21258.1	3653.55	N/A	1218.85	914.388	40.8735	3, 4	-0.704951	N/A
GVFITNETGQPLIGK	A2G2S2, NeuAcOxi(2)	15572.9	3653.55	N/A	1218.85	914.388	40.3365	3, 4	-0.559686	N/A
GVFITNETGQPLIGK	A2G2	7253.83	3195.43	1598.72	1066.14	N/A	33.0204	2, 3	-0.805478	N/A
GVFITNETGQPLIGK	PM5	5231.08	2869.24	N/A	957.413	N/A	37.9648	3	-1.03062	N/A
GVFITNETGQPLIGK	A2G2S2, NeuAcOxi(2)	4233.87	3652.54	N/A	1218.51	N/A	41.396	3	N/A	N/A
GVFITNETGQPLIGK	PM7	4190.09	3193.35	N/A	1065.45	N/A	37.5971	3	-1.79637	N/A
GVFITNETGQPLIGK	M5	4109.47	2789.27	1395.64	930.758	N/A	33.3065	2, 3	-1.79232	N/A
GVFITNETGQPLIGK	M4	3066.49	2627.22	1314.61	876.74	N/A	33.4523	2, 3	-1.70296	N/A
GVFITNETGQPLIGK	PM8	1571.29	3355.4	N/A	1119.47	N/A	37.3379	3	1.25229	N/A
GVFITNETGQPLIGK	M6	1056.78	2951.33	N/A	984.776	N/A	33.1441	3	-1.76419	N/A
GVFITNETGQPLIGK	M3	1027.56	2465.17	N/A	822.723	N/A	33.6718	3	-0.871647	N/A
GVFITNETGQPLIGK	A1G1	779.711	2830.3	N/A	944.434	N/A	33.3875	3	-5.02614	N/A
GVFITNETGQPLIGK	A1G1	621.323	2830.3	1416.15	N/A	N/A	33.0613	2	-0.488998	N/A
GVFITNETGQPLIGK	A1	401.214	2668.25	1335.12	N/A	N/A	33.3869	2	-1.54895	N/A
GVFITNETGQPLIGK	A1G1	331.931	2830.3	1416.15	N/A	N/A	36.8878	2	-1.07324	N/A
GVFITNETGQPLIGK	A1G1	263.566	2830.3	1416.15	N/A	N/A	36.5324	2	0.313252	N/A
GVFITNETGQPLIGK	M5	137.168	2789.27	N/A	N/A	698.319	35.9264	4	-7.04969	N/A
GVFITNETGQPLIGK	A1	58.0532	2668.25	1335.12	N/A	N/A	36.8013	2	-3.18763	N/A

## Sheet: N596
Peptide	Modifications	Volume	Calc. Mass	Observed m/+4	Observed m/+5	RT	Charge States	Delta [ppm]	Consolidated Score
YAGHWTGDVWSSWEQLASSVPEILQFNLLGVPLVGADVCGFLGNTSEELCVR	2*Carbamidomethyl, FA2G2	805.09	7531.42	1883.86	1507.28	80.7038	04:05:00	0.022302	N/A
YAGHWTGDVWSSWEQLASSVPEILQFNLLGVPLVGADVCGFLGNTSEELCVR	2*Carbamidomethyl, FA2G2	204.489	7531.42	1883.86	N/A	80.6969	4	-0.054559	N/A

## Sheet: N826
Peptide	Modifications	Volume	Calc. Mass	Observed m/+3	Observed m/+4	RT	Charge States	Delta [ppm]	Consolidated Score
NNTIVNELVR	FA2G2S2, NeuAcOxi(2)	7591.2	3397.39	1133.46	850.348	35.4282	03:04:00	-1.22062	N/A
NNTIVNELVR	FA2G2S2, NeuAcOxi(2)	3642.22	3397.39	1133.46	850.348	34.8449	03:04:00	-0.838064	N/A
NNTIVNELVR	FA2G2S1, NeuAcOxi	3413.2	3168.33	1057.11	N/A	30.8011	3	-0.542487	N/A
NNTIVNELVR	FA2G2	1959.24	2939.28	980.758	N/A	26.2107	3	-0.384014	N/A
NNTIVNELVR	FA2G2S1, NeuAcOxi	1737.75	3168.33	1057.11	N/A	30.3301	3	-1.14966	N/A
NNTIVNELVR	A2G2S1, NeuAcOxi	797.291	3022.28	1008.43	N/A	30.8278	3	-0.986602	N/A
NNTIVNELVR	A2G2S1, NeuAcOxi	366.293	3022.28	1008.43	N/A	30.3487	3	-0.808096	N/A

## Sheet: N869
Peptide	Modifications	Volume	Calc. Mass	Observed m/+2	Observed m/+3	Observed m/+4	Observed m/+5	RT	Charge States	Delta [ppm]	Consolidated Score
VTVLGVATAPQQVLSNGVPVSNFTYSPDTK	N/A	100516	3088.61	1545.3	1030.54	773.152	N/A	52.7905	02:03:04	-0.974706	12.37
VTVLGVATAPQQVLSNGVPVSNFTYSPDTK	FA1G1S1, NeuAcOxi	10632	4721.17	N/A	N/A	1181.29	945.235	49.3055	04:05:00	1.48222	N/A
VTVLGVATAPQQVLSNGVPVSNFTYSPDTK	N/A	4936.78	3088.61	N/A	1030.54	773.152	N/A	53.7635	03:04:00	-2.02764	N/A
VTVLGVATAPQQVLSNGVPVSNFTYSPDTK	FA2G2S2, NeuAcOxi(2)	3129.92	5315.36	N/A	N/A	1329.84	N/A	55.8741	4	-0.830319	N/A
VTVLGVATAPQQVLSNGVPVSNFTYSPDTK	FA2G2S1, NeuAcOxi	2095.21	5086.31	N/A	N/A	1272.58	N/A	52.8249	4	-1.95851	N/A
VTVLGVATAPQQVLSNGVPVSNFTYSPDTK	FA2G2S2, NeuAcOxi(2)	1488.56	5315.36	N/A	N/A	1329.84	N/A	55.3827	4	-1.50898	N/A
VTVLGVATAPQQVLSNGVPVSNFTYSPDTK	FA2G2S1, NeuAcOxi	1038.47	5086.31	N/A	N/A	1272.58	N/A	53.335	4	-0.916554	N/A
