# Supplementary material for: Endolysosomal N-glycan processing is critical to attain the most active form of the enzyme acid alpha-glucosidase
Source: J Biol Chem. 2021 May 8;296:100769. doi: 10.1016/j.jbc.2021.100769 (PMC8191302; doi:10.1016/j.jbc.2021.100769)
Supplement: Supplemental Data S3 [file mmc3.xlsx]

## Sheet: N826 GAAkif 10uM
Peptide	Modifications	Volume	Calc. Mass	Observed m/+2	Observed m/+3	Observed m/+4	RT	Charge States	Delta [ppm]	Consolidated Score
NNTIVNELVR	GlcNAc	94035.4	1373.72	687.858	458.905	N/A	29.9589	01:02:03	0.334138	18.6885
NNTIVNELVR	FA2G2S1	39769.6	3230.37	1616.19	1077.79	N/A	32.2304	02:03:00	1.51531	N/A
NNTIVNELVR	FA2G2S1	25007.8	3230.37	1616.19	1077.79	N/A	31.5805	02:03:00	1.141	N/A
NNTIVNELVR	FA2G2	24039.3	2939.28	1470.64	980.758	735.819	27.1241	02:03:04	1.18346	3.45857
NNTIVNELVR	FA2G2S2	23398.5	3521.47	N/A	1174.82	N/A	36.1401	3	-0.185142	N/A
NNTIVNELVR	FA2G2AcS2	22797.7	3563.48	N/A	1188.83	891.869	37.4032	03:04:00	0.272731	N/A
NNTIVNELVR	FA2G1S1	15706.3	3068.32	1535.16	1023.77	768.079	32.4149	02:03:04	1.09278	2.309
NNTIVNELVR	FA2G2AcS1	14751.8	3272.38	1637.19	1091.79	N/A	32.7438	02:03:00	1.06139	2.404
NNTIVNELVR	FA2G1	11920.5	2777.22	1389.61	926.741	N/A	27.307	02:03:00	0.418799	3.035
NNTIVNELVR	FA1G1S1	3608.76	2865.24	1433.62	956.079	N/A	32.2641	02:03:00	1.07124	N/A
NNTIVNELVR	FA2BG2S1	3379.29	3433.45	N/A	1145.48	N/A	31.9641	3	1.02701	N/A
NNTIVNELVR	FA1G1	3078.75	2574.14	1288.07	N/A	N/A	27.1928	2	0.222534	2.86225
NNTIVNELVR	FA2G2S1	2770.06	3230.37	N/A	N/A	808.593	31.3651	4	0.779816	N/A
NNTIVNELVR	FA2BG2	2174.19	3142.35	N/A	1048.45	N/A	26.8068	3	0.485184	3.267
NNTIVNELVR	FA1	1300.38	2412.09	1207.05	N/A	N/A	27.2868	2	0.812959	2.553
NNTIVNELVR	FA2G2S2	1091.19	3521.47	1761.73	N/A	N/A	36.5311	2	-3.1064	N/A
NNTIVNELVR	FA2G22(Ac)S2	869.173	3605.49	N/A	1202.83	N/A	35.9789	3	0.361431	N/A
NNTIVNELVR	FA1G1	619.555	2574.14	1288.07	N/A	N/A	31.753	2	0.870076	N/A
NNTIVNELVR	FA2G2AcS1	518.257	3272.38	N/A	1091.79	N/A	30.47	3	1.88472	N/A
NNTIVNELVR	FA2G2AcS1	347.268	3272.38	N/A	1091.79	N/A	31.1057	3	0.465603	N/A
NNTIVNELVR	FA1	338.286	2412.09	1207.05	N/A	N/A	32.392	2	1.67778	N/A
NNTIVNELVR	FA1G1	317.43	2574.14	1288.07	N/A	N/A	32.7683	2	0.141218	N/A
NNTIVNELVR	FA2G2Sg1	308.945	3246.37	N/A	1083.12	N/A	31.813	3	1.39519	N/A
NNTIVNELVR	FA2G2	269.403	2939.28	N/A	980.758	N/A	32.2164	3	1.13722	N/A

## Sheet: N869 GAAkif 10uM
Peptide	Modifications	Volume	Calc. Mass	Observed m/+2	Observed m/+3	Observed m/+4	Observed m/+5	RT	Charge States	Delta [ppm]	Consolidated Score
VTVLGVATAPQQVLSNGVPVSNFTYSPDTK	GlcNAc	104712	3291.69	1646.84	1098.23	N/A	N/A	53.6157	2, 3	0.168003	9.28738
VTVLGVATAPQQVLSNGVPVSNFTYSPDTK	FA2G2S1	24631.1	5148.34	N/A	1717.11	1288.09	N/A	54.9074	3, 4	0.330345	N/A
VTVLGVATAPQQVLSNGVPVSNFTYSPDTK	FA2G22(Ac)S2	7609.38	5523.46	N/A	N/A	1381.86	1105.69	58.366	4, 5	-0.400716	N/A
VTVLGVATAPQQVLSNGVPVSNFTYSPDTK	FA2G2AcS2	6077.82	5481.45	N/A	N/A	1371.36	N/A	58.0716	4	-0.971726	N/A
VTVLGVATAPQQVLSNGVPVSNFTYSPDTK	FA2G1	2898.15	4695.19	N/A	N/A	1174.8	N/A	52.0807	4	0.76333	N/A
VTVLGVATAPQQVLSNGVPVSNFTYSPDTK	FA2G2S2	2729.07	5439.44	N/A	N/A	1360.86	N/A	57.448	4	2.87203	N/A
VTVLGVATAPQQVLSNGVPVSNFTYSPDTK	FA2GS1	1910.34	4986.29	N/A	N/A	1247.57	N/A	55.0558	4	1.17852	N/A
VTVLGVATAPQQVLSNGVPVSNFTYSPDTK	FA1G1	1387.47	4492.12	N/A	N/A	1124.03	N/A	52.3607	4	-0.392264	N/A
VTVLGVATAPQQVLSNGVPVSNFTYSPDTK	FA1	837.088	4330.06	N/A	N/A	1083.52	N/A	52.4757	4	0.716283	N/A
VTVLGVATAPQQVLSNGVPVSNFTYSPDTK	GlcNAc	682.735	3291.69	N/A	1098.23	N/A	N/A	54.4846	3	0.35016	N/A

## Sheet: N826 GAAkif EndoH
Peptide	Modifications	Volume	Calc. Mass	Observed m/+2	Observed m/+3	Observed m/+4	RT	Charge States	Delta [ppm]	Consolidated Score
NNTIVNELVR	M7	254861	2711.16	1356.58	904.721	678.791	52.8151	02:03:04	-1.58057	N/A
NNTIVNELVR	FA2G2S1	70522.5	3230.37	1616.19	1077.79	808.593	32.2849	02:03:04	1.18183	N/A
NNTIVNELVR	FA2G22(Ac)S2	58771	3605.49	N/A	1202.83	902.372	37.8374	03:04:00	-0.0444775	2.73667
NNTIVNELVR	FA2G2S2	54414.6	3521.47	1761.73	1174.82	N/A	36.2877	02:03:00	0.803627	2.419
NNTIVNELVR	FA2G2AcS1	53012	3272.38	1637.19	1091.79	N/A	33.5247	02:03:00	-0.554837	2.194
NNTIVNELVR	FA2G2	45590.8	2939.28	N/A	980.758	735.819	27.6927	03:04:00	0.212565	3.71833
NNTIVNELVR	FA2G2AcS2	42985	3563.48	N/A	1188.83	891.869	37.2047	03:04:00	0.96739	N/A
NNTIVNELVR	FA2G2S1	40319.3	3230.37	N/A	1077.79	808.593	31.6404	03:04:00	1.02928	N/A
NNTIVNELVR	PM7	28604	2791.13	1396.57	931.377	N/A	32.5321	02:03:00	0.648496	3.0722
NNTIVNELVR	M6	25784.8	2549.11	1275.56	850.704	N/A	27.6162	02:03:00	-0.28586	3.95191
NNTIVNELVR	FA2G1S1	24246	3068.32	1535.16	1023.77	768.079	32.453	02:03:04	0.921973	2.143
NNTIVNELVR	FA2G2AcS1	22595.7	3272.38	N/A	1091.79	N/A	32.7872	3	0.0255642	N/A
NNTIVNELVR	PM6	21554.3	2629.08	1315.54	877.359	N/A	32.7311	02:03:00	1.37038	3.26075
NNTIVNELVR	A1	18164.6	2266.03	N/A	756.344	N/A	56.736	3	4.0832	3.2835
NNTIVNELVR	M5	17003.2	2387.06	1194.53	796.686	N/A	27.8696	02:03:00	0.877313	3.73
NNTIVNELVR	FA2G2S2	15656.6	3521.47	N/A	N/A	881.367	35.9088	4	1.02719	N/A
NNTIVNELVR	M7	13698.3	2711.16	1356.58	904.721	N/A	27.3618	02:03:00	0.794696	3.82733
NNTIVNELVR	PM5	13282.1	2467.02	1234.51	N/A	N/A	33.1081	2	-1.13219	3.28075
NNTIVNELVR	FA1G1S1M5	10335	3189.34	1595.67	N/A	N/A	31.8199	2	0.565032	N/A
NNTIVNELVR	FA1G1S1	7604.44	2865.24	1433.62	956.079	N/A	32.2615	02:03:00	1.139	2.602
NNTIVNELVR	FA1G1	6891.17	2574.14	N/A	859.048	N/A	28.0948	3	0.711683	3.73
NNTIVNELVR	FA1	5335.27	2412.09	1207.05	805.03	N/A	28.3069	02:03:00	1.51084	3.41725
NNTIVNELVR	FA2G2S1	5194.58	3230.37	N/A	1077.79	N/A	36.2463	3	0.920498	N/A
NNTIVNELVR	FA2G1	4878.55	2777.22	1389.61	N/A	N/A	27.8377	2	-0.753793	N/A
NNTIVNELVR	FA2BG2	4063.51	3142.35	N/A	1048.45	N/A	27.6142	3	-0.0967431	N/A
NNTIVNELVR	FA2G22(Ac)S2	3560.17	3605.49	N/A	1202.83	902.372	35.8827	03:04:00	0.431686	2.106
NNTIVNELVR	FA1G1S1M5	3164.96	3189.34	N/A	N/A	798.336	31.4612	4	1.46782	N/A
NNTIVNELVR	FA2G2AcS1	2516.04	3273.37	N/A	1092.12	N/A	31.5561	3		N/A
NNTIVNELVR	A1PM7	2245.97	2994.21	1498.1	999.07	N/A	32.4649	02:03:00	0.988232	2.31
NNTIVNELVR	FA2G2S2	2238.51	3521.47	N/A	1174.82	881.367	35.3166	03:04:00	0.456817	2.49
NNTIVNELVR	FA2G2	2160.96	2939.28	N/A	980.758	N/A	31.722	3	1.13568	N/A
NNTIVNELVR	A1G1S1M5	1940.65	3043.29	N/A	1015.43	N/A	31.8114	3	1.01714	N/A
NNTIVNELVR	FA1G1	1830.63	2574.14	1288.07	N/A	N/A	31.8108	2	0.469132	N/A
NNTIVNELVR	M8	1752.98	2873.22	1437.61	958.739	N/A	27.1156	02:03:00	1.42205	N/A
NNTIVNELVR	FA2G2AcS2	1464.77	3563.48	N/A	1188.83	N/A	34.9073	3	0.548696	N/A
NNTIVNELVR	M4	1429.82	2225.01	1113.5	N/A	N/A	28.2021	2	1.13872	N/A
NNTIVNELVR	M4	1393.28	2225.01	1113.5	N/A	N/A	32.7041	2	1.01679	4.6795
NNTIVNELVR	FA2G2S1	1372.52	3230.37	N/A	1077.79	N/A	37.2069	3	0.970372	N/A
NNTIVNELVR	PM8	1023.25	2953.18	N/A	985.394	N/A	32.2086	3	0.708657	N/A
NNTIVNELVR	FA2G2AcS1	987.822	3272.38	N/A	1091.79	N/A	30.6147	3	0.665024	N/A
NNTIVNELVR	A1G1S1PM6	932.838	3285.31	N/A	1096.1	N/A	36.6512	3	0.902335	N/A
NNTIVNELVR	FA1G1S1	789.698	2865.24	1433.62	N/A	N/A	36.3278	2	2.565	N/A
NNTIVNELVR	FA1	737.158	2412.09	1207.05	N/A	N/A	32.442	2	1.26449	N/A
NNTIVNELVR	FA1G1	707.545	2574.14	1288.07	N/A	N/A	33.5209	2	-0.206524	N/A
NNTIVNELVR	FA2	654.127	2615.17	N/A	872.723	N/A	28.114	3	1.23897	N/A
NNTIVNELVR	A1PM6	642.643	2832.16	1417.08	945.052	N/A	32.599	3	0.275697	N/A
NNTIVNELVR	M3	614.666	2062.95	1032.48	N/A	N/A	32.7491	2	0.418351	N/A
NNTIVNELVR	FA1	446.794	2411.09	1206.54	N/A	N/A	31.8087	2		N/A
NNTIVNELVR	FA1G1	363.194	2574.14	N/A	859.048	N/A	32.2379	3	1.28718	N/A
NNTIVNELVR	FA1G1S1	271.734	2865.24	1433.62	N/A	N/A	37.2447	2	2.53641	N/A
NNTIVNELVR	FA1G1S1PM6	196.77	3431.36	N/A	N/A	858.841	36.4538	4	1.77307	N/A

## Sheet: N869 GAAkif EndoH
Peptide	Modifications	Volume	Calc. Mass	Observed m/+3	Observed m/+4	Observed m/+5	RT	Charge States	Delta [ppm]	Consolidated Score
VTVLGVATAPQQVLSNGVPVSNFTYSPDTK	FA1G1S1M5	64749.5	5107.32	N/A	1277.83	1022.46	54.8355	04:05:00	0.4489	N/A
VTVLGVATAPQQVLSNGVPVSNFTYSPDTK	FA2G2S1	41721.2	5148.34	N/A	1288.09	N/A	54.8399	4	-0.73639	N/A
VTVLGVATAPQQVLSNGVPVSNFTYSPDTK	M6	33714.6	4467.08	1490.03	1117.77	N/A	52.4715	03:04:00	0.89027	2.9655
VTVLGVATAPQQVLSNGVPVSNFTYSPDTK	FA2G2S2	27450.1	5439.44	1814.15	1360.86	1088.89	57.2901	03:04:05	0.436686	N/A
VTVLGVATAPQQVLSNGVPVSNFTYSPDTK	M5	23976.5	4305.03	1436.01	1077.26	N/A	52.4963	03:04:00	0.309184	3.444
VTVLGVATAPQQVLSNGVPVSNFTYSPDTK	FA2G2	15845.1	4857.25	1620.08	1215.31	N/A	52.1695	03:04:00	-2.52788	2.652
VTVLGVATAPQQVLSNGVPVSNFTYSPDTK	FA2G2AcS1	15173.1	5190.35	1731.12	1298.59	N/A	55.2958	03:04:00	-2.0003	N/A
VTVLGVATAPQQVLSNGVPVSNFTYSPDTK	M7	15083.6	4629.14	1544.05	1158.28	926.827	52.3189	03:04:05	0.64879	2.623
VTVLGVATAPQQVLSNGVPVSNFTYSPDTK	FA2G22(Ac)S2	11175.8	5523.46	N/A	1381.86	N/A	58.174	4	-2.37852	N/A
VTVLGVATAPQQVLSNGVPVSNFTYSPDTK	FA2G2AcS2	9955.55	5481.45	N/A	1371.36	N/A	57.7802	4	-0.544193	N/A
VTVLGVATAPQQVLSNGVPVSNFTYSPDTK	FA2G1S1	5236.95	4986.29	N/A	1247.57	N/A	54.9992	4	-1.28996	N/A
VTVLGVATAPQQVLSNGVPVSNFTYSPDTK	M8	2336.58	4791.19	N/A	1198.8	N/A	52.1605	4	2.64517	N/A
VTVLGVATAPQQVLSNGVPVSNFTYSPDTK	FA2G1	2265.65	4695.19	N/A	1174.8	N/A	52.2241	4	0.264728	N/A
VTVLGVATAPQQVLSNGVPVSNFTYSPDTK	FA1	2069.65	4330.06	N/A	1083.52	N/A	52.565	4	-1.25948	N/A
VTVLGVATAPQQVLSNGVPVSNFTYSPDTK	A1G1S1M5	1501.26	4961.26	N/A	1241.31	N/A	55.1525	4	1.18895	N/A
VTVLGVATAPQQVLSNGVPVSNFTYSPDTK	M4	1318.37	4142.98	N/A	1036.74	N/A	52.4944	4	0.5008	3.924
VTVLGVATAPQQVLSNGVPVSNFTYSPDTK	FA2G2S2	578.939	5439.44	1814.15	N/A	N/A	57.6939	3	-1.61418	N/A
VTVLGVATAPQQVLSNGVPVSNFTYSPDTK	FA2G2S1	348.655	5148.34	N/A	1288.09	N/A	57.3536	4	0.349888	N/A
VTVLGVATAPQQVLSNGVPVSNFTYSPDTK	FA2G2AcS1	343.228	5190.35	N/A	1298.59	N/A	53.7467	4	1.54666	N/A
VTVLGVATAPQQVLSNGVPVSNFTYSPDTK	FA2BG2	287.022	5060.33	N/A	1266.08	N/A	51.959	4	1.07251	N/A
				N/A	1	N/A
				N/A	1	N/A
				N/A	N/A	1
				N/A	1	1
				1	1	N/A
				N/A	N/A	1
				N/A	1	1
				N/A	1	N/A
				N/A	1	1
				N/A	1	1
