# Supplementary material for: Endolysosomal N-glycan processing is critical to attain the most active form of the enzyme acid alpha-glucosidase
Source: J Biol Chem. 2021 May 8;296:100769. doi: 10.1016/j.jbc.2021.100769 (PMC8191302; doi:10.1016/j.jbc.2021.100769)
Supplement: Supplemental Data S4 [file mmc4.xlsx]

## Sheet: N84
Peptide	Modifications	Volume	Calc. Mass	Observed m/+2	Observed m/+3	Observed m/+4	RT	Charge States	Delta [ppm]	Consolidated Score
LENLSSSEMGYTATLTR	FA2G2S2, NeuAcAOAA+NeuAcOxi	32207.7	4187.66	N/A	1396.89	1047.92	32.4212	3, 4	-1.35401
LENLSSSEMGYTATLTR	FA2G2S2, NeuAcAOAA+NeuAcOxi	25059.7	4171.67	N/A	1391.56	N/A	36.3409	3	-2.36133	2.292
LENLSSSEMGYTATLTR	PM6, M-Oxi	13766.5	3345.31	N/A	1116.1	N/A	30.358	3	N/A	N/A
LENLSSSEMGYTATLTR	PM5, M-Oxi	9930.42	3184.28	1593.14	1062.43	N/A	30.362	2, 3	-1.47227	N/A
LENLSSSEMGYTATLTR	PM6	9124.94	3329.32	N/A	1110.77	N/A	34.118	3	N/A	N/A
LENLSSSEMGYTATLTR	FA2G2S2, NeuAcOxi(2)	8876.11	4114.65	N/A	1372.55	N/A	31.7845	3	-1.39171	N/A
LENLSSSEMGYTATLTR	FA2G2S1, NeuAcOxi	6934.79	3885.59	N/A	1296.2	N/A	29.1654	3	-1.86718	N/A
LENLSSSEMGYTATLTR	FA2G2S1, NeuAcAOAA	6163.53	3958.6	N/A	1320.53	N/A	29.7315	3	-1.68369	N/A
LENLSSSEMGYTATLTR	PM6	5673.19	3330.34	1666.17	N/A	N/A	34.0672	2	-1.13268	N/A
LENLSSSEMGYTATLTR	FA2G2S2, NeuAcAOAA+NeuAcOxi	4792.59	4170.66	N/A	N/A	1043.66	36.3629	4	N/A	N/A
LENLSSSEMGYTATLTR	PM6, M-Oxi	4729.32	3346.33	1674.17	N/A	N/A	30.2587	2	-1.22027	N/A
LENLSSSEMGYTATLTR	PM5	4722.77	3167.27	N/A	1056.76	N/A	34.2255	3	N/A	N/A
LENLSSSEMGYTATLTR	FA1G1S1PM6, NeuAcOxi	3843.03	4070.58	N/A	1357.86	N/A	36.0885	3	-1.04306	N/A
LENLSSSEMGYTATLTR	FA2G2	3783.77	3640.62	N/A	1214.54	N/A	29.6264	3	N/A	N/A
LENLSSSEMGYTATLTR	M6	3602.38	3250.37	N/A	1084.46	N/A	29.0943	3	-3.64824	N/A
LENLSSSEMGYTATLTR	FA2G2S1, NeuAcAOAA	3129.96	3958.6	N/A	1320.53	N/A	30.1658	3	-1.55656	N/A
LENLSSSEMGYTATLTR	A1PM7	2571.28	3695.47	N/A	1232.82	N/A	29.7734	3	-1.57338	2.266
LENLSSSEMGYTATLTR	PM5	2544.82	3168.28	1585.14	N/A	N/A	34.1182	2	-2.36971	N/A
LENLSSSEMGYTATLTR	M5	2307.23	3088.32	1545.16	1030.44	N/A	30.7482	2, 3	-1.39242	N/A
LENLSSSEMGYTATLTR	FA2G2	2113.82	3640.53	N/A	1214.51	N/A	30.3168	3	-1.59993	N/A
LENLSSSEMGYTATLTR	A1G1S1M5, NeuAcOxi	1786.63	3698.5	N/A	1233.83	N/A	39.2372	3	-1.71752	N/A
LENLSSSEMGYTATLTR	FA2G2, M-Oxi	1640.07	3656.53	N/A	1219.84	N/A	26.7144	3	-2.51791	N/A
LENLSSSEMGYTATLTR	FA2G2S2, NeuAcAOAA(2)	1532.3	4260.68	N/A	N/A	1066.17	33.1467	4	0.0884478	N/A
LENLSSSEMGYTATLTR	A1G1PM5	1382.85	3549.41	N/A	1184.14	N/A	30.2997	3	-1.58051	N/A
LENLSSSEMGYTATLTR	FA2G2S1	1243.88	3931.63	N/A	1311.54	N/A	33.2238	3	-1.69596	N/A
LENLSSSEMGYTATLTR	M5, M-Oxi	1096.11	3104.31	1553.16	N/A	N/A	27.0606	2	-0.870645	N/A
LENLSSSEMGYTATLTR	PM7	811.659	3508.38	N/A	N/A	878.096	35.4246	4	-2.9766	N/A
LENLSSSEMGYTATLTR	M4	774.092	2926.26	1464.13	N/A	N/A	27.2041	2	-0.779461	N/A
LENLSSSEMGYTATLTR	M3	687.903	2764.21	1383.11	N/A	N/A	27.3068	2	-1.55832	N/A
LENLSSSEMGYTATLTR	A1G1S1	604.317	3420.44	N/A	1141.15	N/A	32.3032	3	0.993974	N/A
LENLSSSEMGYTATLTR	M4	407.729	2926.26	N/A	976.421	N/A	30.7819	3	-2.41312	N/A

## Sheet: N177
Peptide	Modifications	Volume	Calc. Mass	Observed m/+4	Observed m/+5	Observed m/+6	RT	Charge States	Delta [ppm]
VLLNTTVAPLFFADQFLQLSTSLPSQYITGLAEHLSPLMLSTSWTR	M6	190674	6485.15	N/A	1298.03	N/A	82.5145	5	-1.46037
VLLNTTVAPLFFADQFLQLSTSLPSQYITGLAEHLSPLMLSTSWTR	A2G2S1, NeuAcOxi	121043	6958.32	N/A	1392.66	1160.72	83.8275	5, 6	-2.14228
VLLNTTVAPLFFADQFLQLSTSLPSQYITGLAEHLSPLMLSTSWTR	A1G1S1M5, NeuAcOxi	80191.2	6917.29	N/A	1384.46	N/A	83.8076	5	0.0583029
VLLNTTVAPLFFADQFLQLSTSLPSQYITGLAEHLSPLMLSTSWTR	A2G2S2, NeuAcAOAA+NeuAcOxi	45022.3	7260.39	1453.08	1453.08	N/A	85.4403	4, 5	-2.80086
VLLNTTVAPLFFADQFLQLSTSLPSQYITGLAEHLSPLMLSTSWTR	A2G2S2, NeuAcOxi(2)	32729.4	7187.38	1438.48	1438.48	N/A	85.0691	4, 5	-1.73606
VLLNTTVAPLFFADQFLQLSTSLPSQYITGLAEHLSPLMLSTSWTR	M4	20174.3	6161.05	1233.21	1233.21	N/A	82.6844	4, 5	3.85314
VLLNTTVAPLFFADQFLQLSTSLPSQYITGLAEHLSPLMLSTSWTR	M5	16394.9	6323.1	1265.62	1265.62	N/A	83.9715	4, 5	0.401876
VLLNTTVAPLFFADQFLQLSTSLPSQYITGLAEHLSPLMLSTSWTR	A1G1	8047.21	6364.13	1273.83	N/A	N/A	83.7756	4	-0.642627
VLLNTTVAPLFFADQFLQLSTSLPSQYITGLAEHLSPLMLSTSWTR	A2G2S2, NeuAcAOAA(2)	7576.33	7333.41	N/A	1467.68	N/A	85.6742	5	-1.48155
VLLNTTVAPLFFADQFLQLSTSLPSQYITGLAEHLSPLMLSTSWTR	PM6	6068.09	6565.12	1314.02	N/A	N/A	84.6196	4	-5.89052
VLLNTTVAPLFFADQFLQLSTSLPSQYITGLAEHLSPLMLSTSWTR	A2G1S1, NeuAcAOAA	5850.17	6869.28	1374.86	N/A	N/A	84.2343	4	-3.61042
VLLNTTVAPLFFADQFLQLSTSLPSQYITGLAEHLSPLMLSTSWTR	A2G2S2, NeuAcAOAA(2)	4288.01	7333.41	1467.68	N/A	N/A	85.7776	4	-2.68807
VLLNTTVAPLFFADQFLQLSTSLPSQYITGLAEHLSPLMLSTSWTR	A1G1S1M4, NeuAcAOAA	1725.34	6828.26	N/A	N/A	1139.04	84.29	6	0.464526

## Sheet: N334
Peptide	Modifications	Volume	Calc. Mass	Observed m/+2	Observed m/+3	Observed m/+4	RT	Delta [ppm]	Adduct States	Consolidated Score
QVVENMTR	A2G2S2, NeuAcAOAA+NeuAcOxi	43376.5	3129.2	1565.6	1044.07	783.299	18.5387	-1.29677	2, 3, 4	3.5934
QVVENMTR	A2G2S1, NeuAcAOAA	31678.8	2900.14	1451.07	967.712	N/A	15.15	-1.36911	2, 3	3.58215
QVVENMTR	A2G2S2, NeuAcAOAA(2)	27180.2	3202.21	1602.11	1068.4	801.553	19.7063	-0.41675	2, 3, 4	3.5928
QVVENMTR	A2G2S1, NeuAcAOAA	15761.3	2900.14	1451.07	967.712	N/A	12.8966	-1.75893	2, 3	3.79371
QVVENMTR	A1G1S1, NeuAcAOAA	2800.53	2535.01	1268.5	N/A	N/A	18.5347	-1.09396	2	3.39967
QVVENMTR	A1G1S1, NeuAcAOAA	1513.68	2535.01	1268.5	N/A	N/A	19.7011	-1.01414	2	N/A
QVVENMTR	A1G1S1, NeuAcAOAA	1474.8	2535.01	1268.5	N/A	N/A	13.659	-0.933412	2	N/A
QVVENMTR	A2G2S2, NeuAcAOAA(2)	1201.26	3202.21	1602.11	N/A	N/A	20.222	-2.24536	2	N/A
QVVENMTR	A2G2S2, NeuAcAOAA(2)	941.816	3202.21	N/A	1068.4	N/A	21.5647	-2.33424	3	3.589
QVVENMTR	A2G1S1, NeuAcAOAA	774.689	2738.08	1370.04	913.695	N/A	15.3569	-0.637889	2, 3	N/A
QVVENMTR	A2G2S1	447.291	2889.16	N/A	964.053	N/A	11.9423	-1.64866	3	N/A

## Sheet: N414
Peptide	Modifications	Volume	Calc. Mass	Observed m/+2	Observed m/+3	Observed m/+4	RT	Delta [ppm]	Adduct States	Consolidated Score
GVFITNETGQPLIGK	A2G2S2, NeuAcAOAA+NeuAcOxi	349822	3726.57	1864.28	1243.19	932.642	38.5349	-0.36585	2, 3, 4	2.6745
GVFITNETGQPLIGK	PM6	217233	3031.29	1516.65	N/A	N/A	35.7218	-1.80446	2	N/A
GVFITNETGQPLIGK	A2G2S2, NeuAcAOAA(2)	194752	3799.58	1900.79	1267.53	950.896	39.3777	-1.48614	2, 3, 4	3.33433
GVFITNETGQPLIGK	A2G2S1, NeuAcAOAA	112123	3497.51	1749.75	1166.84	875.377	35.2003	-1.96375	2, 3, 4	2.722
GVFITNETGQPLIGK	A2G2S1, NeuAcAOAA	47461.7	3497.51	1749.75	1166.84	N/A	35.8171	-3.20028	2, 3	2.57967
GVFITNETGQPLIGK	PM5	43260.8	2869.24	1435.62	N/A	N/A	35.9314	-1.78333	2	N/A
GVFITNETGQPLIGK	A2G1S1, NeuAcAOAA	22938.5	3335.45	1668.73	1112.82	N/A	35.8972	-1.85984	2, 3	2.92033
GVFITNETGQPLIGK	A2G2S2	18123.1	3777.62	1889.81	1260.21	945.406	38.5196	-2.90238	2, 3, 4	N/A
GVFITNETGQPLIGK	FA2G2S2, NeuAcAOAA+NeuAcOxi	16668.9	3872.62	N/A	1291.87	N/A	39.7176	-2.31509	3	N/A
GVFITNETGQPLIGK	A1G1S1, NeuAcAOAA	14804.8	3132.38	1567.19	1045.13	N/A	38.5772	-1.8789	2, 3	N/A
GVFITNETGQPLIGK	FA2G2S2	11820.8	3924.68	N/A	N/A	982.17	34.1978	N/A	4	N/A
GVFITNETGQPLIGK	A1G1	9626.49	2830.3	1416.15	944.434	N/A	34.4697	-2.92885	2, 3	4.929
GVFITNETGQPLIGK	A2G2S1	9228.09	3486.53	N/A	1163.18	N/A	34.7719	-2.99278	3	2.491
GVFITNETGQPLIGK	M4	8878.5	2626.21	N/A	876.404	N/A	35.7331	N/A	3	N/A
GVFITNETGQPLIGK	FA2G2S2, NeuAcAOAA+NeuAcOxi	8690.68	3871.62	N/A	N/A	968.906	38.8299	N/A	4	N/A
GVFITNETGQPLIGK	A1	7796.17	2668.25	N/A	890.416	N/A	31.9938	-2.46848	3	3.971
GVFITNETGQPLIGK	M3	7680.61	2464.16	N/A	822.387	N/A	32.1543	N/A	3	N/A
GVFITNETGQPLIGK	A1G1S1, NeuAcAOAA	7386.38	3132.38	1567.19	1045.13	N/A	39.3791	-1.84066	2, 3	N/A
GVFITNETGQPLIGK	A1G1S1M5, NeuAcAOAA	5850.95	3456.48	N/A	1153.16	N/A	35.2672	-1.64013	3	N/A
GVFITNETGQPLIGK	A2G1S1, NeuAcAOAA	5772.58	3335.45	N/A	1112.82	N/A	35.473	-1.41134	3	N/A
GVFITNETGQPLIGK	FA2G2S2, NeuAcAOAA(2)	5385.56	3945.64	N/A	1316.21	987.41	40.2606	4.18498	3, 4	N/A
GVFITNETGQPLIGK	M3	5266.83	2465.17	1233.58	N/A	N/A	35.8822	-1.73266	2	N/A
GVFITNETGQPLIGK	A2G2S2, NeuAcAOAA(2)	4503.77	3799.58	N/A	1267.53	N/A	41.4502	0.0322941	3	3.076
GVFITNETGQPLIGK	A2G2S1	3485.51	3486.53	N/A	1163.18	N/A	35.3064	-6.50739	3	N/A
GVFITNETGQPLIGK	FA2G2S2	3249.05	3923.68	N/A	N/A	981.92	33.597	0.891249	4	N/A
GVFITNETGQPLIGK	M3	3093.13	2465.17	N/A	822.723	N/A	32.1446	-0.891415	3	6.695
GVFITNETGQPLIGK	M4	2967.37	2627.22	1314.61	N/A	N/A	34.6933	-0.714294	2	N/A
GVFITNETGQPLIGK	M5	2448.51	2789.27	1395.64	N/A	N/A	34.6057	-0.999676	2	N/A
GVFITNETGQPLIGK	A2G2S2, NeuAcAOAA(2)	2335.76	3799.58	N/A	1267.53	N/A	41.9771	-1.53563	3	N/A
GVFITNETGQPLIGK	M5	2156.21	2789.27	1395.64	N/A	N/A	35.313	-0.998858	2	N/A
GVFITNETGQPLIGK	A2G2S2, NeuAcAOAA+NeuAcOxi	2087.04	3726.57	N/A	1243.19	N/A	40.3148	-1.66987	3	N/A
GVFITNETGQPLIGK	A1G1S1PM6, NeuAcAOAA	1926.28	3698.5	N/A	1233.83	N/A	39.2372	-1.25308	3	N/A
GVFITNETGQPLIGK	A2G2S1, NeuAcAOAA	1844.6	3497.51	N/A	1166.84	N/A	38.5877	-2.92119	3	N/A
GVFITNETGQPLIGK	A2G1S1, NeuAcAOAA	1475.27	3335.45	N/A	1112.82	N/A	38.6054	-2.01343	3	N/A
GVFITNETGQPLIGK	FA2G2S2, NeuAcAOAA+NeuAcOxi	1280.07	3872.62	N/A	1291.87	N/A	38.3702	-2.646	3	N/A
GVFITNETGQPLIGK	A2G2S2, NeuAcAOAA+NeuAcOxi	1218.4	3726.57	N/A	1243.19	N/A	41.5662	-1.21148	3	N/A
GVFITNETGQPLIGK	M4	1082.35	2627.22	1314.61	N/A	N/A	35.3271	-1.57504	2	N/A
GVFITNETGQPLIGK	A2G2S1, NeuAcAOAA	1069.8	3497.51	N/A	1166.84	N/A	39.232	-2.48441	3	N/A
GVFITNETGQPLIGK	A2G1S1	989.537	3324.48	N/A	1109.16	N/A	35.1838	-1.42367	3	N/A
GVFITNETGQPLIGK	A2G1S1, NeuAcAOAA	810.93	3335.45	N/A	1112.82	N/A	39.3242	-1.71743	3	N/A
GVFITNETGQPLIGK	M3	770.951	2465.17	1233.58	N/A	N/A	34.664	-3.91055	2	N/A
GVFITNETGQPLIGK	A2G2S2, NeuAcAOAA(2)	722.626	3799.58	N/A	N/A	950.896	40.4885	-1.70598	4	N/A
GVFITNETGQPLIGK	A2G2S2, NeuAcAOAA(2)	695.441	3799.58	N/A	1267.53	N/A	42.9188	-1.52242	3	N/A
GVFITNETGQPLIGK	A2G2S2, NeuAcAOAA(2)	485.273	3799.58	N/A	1267.53	N/A	43.4234	-3.47985	3	N/A
GVFITNETGQPLIGK	A1	464.209	2668.25	1335.12	N/A	N/A	38.5357	1.32873	2	N/A
GVFITNETGQPLIGK	A2G2S1	423.406	3486.53	N/A	1163.18	N/A	38.5511	0.399058	3	N/A
GVFITNETGQPLIGK	A1	406.294	2668.25	1335.12	N/A	N/A	37.7238	-2.72539	2	N/A
GVFITNETGQPLIGK	A1PM6	264.068	3234.37	N/A	1079.12	N/A	30.5273	-2.11902	3	N/A
GVFITNETGQPLIGK	M8	190.484	3275.43	N/A	1092.81	N/A	31.3111	0.531823	3	N/A
GVFITNETGQPLIGK	A2G2	174.178	3195.43	N/A	1066.14	N/A	33.1159	-2.74127	3	N/A

## Sheet: N596
Peptide	Modifications	Volume	Calc. Mass	Observed m/+4	Observed m/+5	Observed m/+6	Observed m/+7	RT	Charge States	Delta [ppm]	Consolidated Score
YAGHWTGDVWSSWEQLASSVPEILQFNLLGVPLVGADVCGFLGNTSEELCVR	FA2G2S1, NeuAcOxi	176452	7760.48	N/A	1553.1	N/A	N/A	79.6971	5	-2.26971	N/A
YAGHWTGDVWSSWEQLASSVPEILQFNLLGVPLVGADVCGFLGNTSEELCVR	FA2G2S2, NeuAcOxi(2)	57922.5	7988.5	N/A	1598.7	N/A	N/A	81.0659	5	N/A	N/A
YAGHWTGDVWSSWEQLASSVPEILQFNLLGVPLVGADVCGFLGNTSEELCVR	FA2G2	45050.6	7531.42	1883.86	N/A	N/A	N/A	78.1722	4	-2.52646	N/A
YAGHWTGDVWSSWEQLASSVPEILQFNLLGVPLVGADVCGFLGNTSEELCVR	FA2G2S2, NeuAcOxi(2)	23120.4	7989.54	1998.38	N/A	1332.59	N/A	81.2943	4, 6	-6.73568	N/A
YAGHWTGDVWSSWEQLASSVPEILQFNLLGVPLVGADVCGFLGNTSEELCVR	FA1	10605.6	7004.24	1752.06	N/A	N/A	N/A	78.4347	4	0.418288	2.317
YAGHWTGDVWSSWEQLASSVPEILQFNLLGVPLVGADVCGFLGNTSEELCVR	FA1	7335.31	7004.24	N/A	1401.85	N/A	N/A	78.3293	5	-2.71826	N/A
YAGHWTGDVWSSWEQLASSVPEILQFNLLGVPLVGADVCGFLGNTSEELCVR	FA2G2	7112.73	7531.42	N/A	N/A	1256.24	N/A	78.0181	6	-1.12788	N/A
YAGHWTGDVWSSWEQLASSVPEILQFNLLGVPLVGADVCGFLGNTSEELCVR	A2G2S1, NeuAcAOAA	5698.54	7687.44	N/A	1538.49	N/A	N/A	80.09	5	-0.886914	N/A
YAGHWTGDVWSSWEQLASSVPEILQFNLLGVPLVGADVCGFLGNTSEELCVR	FA2GS1, NeuAcOxi	4936.81	7598.43	N/A	1520.69	N/A	N/A	79.7421	5	-1.04621	N/A
YAGHWTGDVWSSWEQLASSVPEILQFNLLGVPLVGADVCGFLGNTSEELCVR	A2G2	4569.19	7385.36	1847.34	1478.07	N/A	N/A	78.2213	4, 5	1.04488	N/A
YAGHWTGDVWSSWEQLASSVPEILQFNLLGVPLVGADVCGFLGNTSEELCVR	FA2G2S2, NeuAcAOAA+NeuAcOxi	4527.14	8062.55	N/A	N/A	N/A	1152.79	81.5657	7	0.32449	N/A
YAGHWTGDVWSSWEQLASSVPEILQFNLLGVPLVGADVCGFLGNTSEELCVR	FA1G1	3761.39	7166.29	1792.57	1434.26	N/A	N/A	78.096	4, 5	-1.12388	2.141
YAGHWTGDVWSSWEQLASSVPEILQFNLLGVPLVGADVCGFLGNTSEELCVR	FA2GS1, NeuAcAOAA	3505.9	7671.44	N/A	1535.29	N/A	N/A	80.0655	5	-2.72564	N/A
YAGHWTGDVWSSWEQLASSVPEILQFNLLGVPLVGADVCGFLGNTSEELCVR	FA2G1	3141.74	7369.37	1843.34	N/A	N/A	N/A	78.1255	4	-1.64299	N/A
YAGHWTGDVWSSWEQLASSVPEILQFNLLGVPLVGADVCGFLGNTSEELCVR	A2G2S2, NeuAcAOAA+NeuAcOxi	2338.56	7916.5	N/A	1584.3	N/A	N/A	81.5539	5	-0.399501	N/A

## Sheet: N826
Peptide	Modifications	Volume	Calc. Mass	Observed m/+2	Observed m/+3	Observed m/+4	RT	Charge States	Delta [ppm]	Consolidated Score
NNTIVNELVR	FA2G2S2, NeuAcAOAA+NeuAcOxi	150401	3470.41	N/A	1157.8	868.602	33.7042	3, 4	-1.69744	2.498
NNTIVNELVR	FA2G2S2, NeuAcOxi(2)	50678.4	3397.39	1699.7	1133.46	850.348	32.6828	2, 3, 4	-1.2073	2.4875
NNTIVNELVR	FA2G2S1, NeuAcAOAA	39711.9	3241.35	1621.68	1081.45	N/A	29.9212	2, 3	-1.61875	2.712
NNTIVNELVR	FA2G2S1, NeuAcAOAA	22829.6	3241.35	1621.68	1081.45	N/A	30.6079	2, 3	-2.17471	N/A
NNTIVNELVR	FA2G2S1, NeuAcOxi	19468.5	3168.33	N/A	1057.11	N/A	28.8848	3	-1.2897	N/A
NNTIVNELVR	FA2G2S1, NeuAcOxi	17547.1	3168.33	1585.17	1057.11	N/A	29.4194	2, 3	-1.6413	2.023
NNTIVNELVR	FA2G2S2	14920.1	3521.47	N/A	1174.82	N/A	33.5166	3	-2.64413	2.504
NNTIVNELVR	FA2G2	11766.6	2939.28	1470.64	980.758	N/A	25.4853	2, 3	-1.94172	3.459
NNTIVNELVR	FA1G1S1, NeuAcOxi	4591.59	2803.2	1402.6	N/A	N/A	32.6803	2	N/A	N/A
NNTIVNELVR	FA2G2S1	4283.74	3230.37	N/A	1077.79	N/A	29.3199	3	-1.56809	N/A
NNTIVNELVR	FA1G1	4108.74	2574.14	1288.07	N/A	N/A	28.8396	2	-1.41059	6.629
NNTIVNELVR	FA2BG1S1, NeuAcOxi	3597.44	3209.36	1605.68	N/A	N/A	28.9005	2	-5.15794	N/A
NNTIVNELVR	FA1G1	2137.02	2574.14	1288.07	N/A	N/A	29.912	2	-1.2289	4.5825
NNTIVNELVR	FA2GS1, NeuAcAOAA	1867.2	3079.3	1540.65	1027.43	N/A	30.7358	2, 3	-2.20743	2.296
NNTIVNELVR	FA2GS1, NeuAcOxi	1570.22	3006.28	N/A	1003.09	N/A	29.4967	3	-2.46204	N/A
NNTIVNELVR	FA1G1S1, NeuAcOxi	1179.27	2803.2	1402.6	N/A	N/A	33.5243	2	-3.06711	N/A
NNTIVNELVR	FA1G1S1, NeuAcOxi	1003.82	2803.2	N/A	935.401	N/A	32.6495	3	-0.788373	N/A
NNTIVNELVR	FA2GS1, NeuAcAOAA	789.283	3079.3	N/A	1027.43	N/A	30.2058	3	-1.87611	N/A
NNTIVNELVR	FA1G1S1, NeuAcAOAA	724.753	2876.22	N/A	959.739	N/A	33.7606	3	-2.04811	N/A
NNTIVNELVR	A2G2S2, NeuAcOxi(2)	505.831	3251.33	N/A	1084.78	N/A	32.6249	3	-0.260406	N/A

## Sheet: N869
Peptide	Modifications	Volume	Calc. Mass	Observed m/+3	Observed m/+4	Observed m/+5	RT	Charge States	Delta [ppm]	Consolidated Score
VTVLGVATAPQQVLSNGVPVSNFTYSPDTK	FA2G2S2, NeuAcAOAA+NeuAcOxi	104099	5388.38	1797.13	1348.1	N/A	52.321	3, 4	-1.22257	2.248
VTVLGVATAPQQVLSNGVPVSNFTYSPDTK	FA2G2S2, NeuAcOxi(2)	65660.8	5315.36	1772.79	1329.84	1064.07	51.8098	3, 4, 5	-1.33443	N/A
VTVLGVATAPQQVLSNGVPVSNFTYSPDTK	FA2G2S1, NeuAcOxi	58832.5	5086.31	1696.44	1272.58	1018.26	49.6218	3, 4, 5	-1.77819	N/A
VTVLGVATAPQQVLSNGVPVSNFTYSPDTK	FA2G2S2, NeuAcAOAA(2)	43683.7	5461.4	N/A	1366.35	1093.28	52.6567	4, 5	0.540192	N/A
VTVLGVATAPQQVLSNGVPVSNFTYSPDTK	FA2G2S1, NeuAcAOAA	43331.3	5159.32	N/A	1290.83	1032.86	50.1401	4, 5	-1.22792	N/A
VTVLGVATAPQQVLSNGVPVSNFTYSPDTK	FA2G2	17290.7	4857.25	N/A	1215.31	N/A	47.4438	4	-1.60577	2.542
VTVLGVATAPQQVLSNGVPVSNFTYSPDTK	FA2G2S1, NeuAcAOAA	16622.6	5159.32	1720.77	N/A	N/A	50.1631	3	-1.4199	N/A
VTVLGVATAPQQVLSNGVPVSNFTYSPDTK	FA2G2S2, NeuAcAOAA(2)	6462.08	5461.4	1821.47	N/A	N/A	52.7126	3	0.852477	N/A
VTVLGVATAPQQVLSNGVPVSNFTYSPDTK	FA2G2S2, NeuAcOxi	5698.73	5377.4	N/A	1345.35	N/A	51.6323	4	-2.16248	N/A
VTVLGVATAPQQVLSNGVPVSNFTYSPDTK	FA1	3782.71	4330.06	1444.35	1083.52	N/A	47.7201	3, 4	-2.16461	N/A
VTVLGVATAPQQVLSNGVPVSNFTYSPDTK	FA2GS1, NeuAcAOAA	2783.22	4997.27	N/A	1250.32	N/A	50.2009	4	-1.33031	N/A
VTVLGVATAPQQVLSNGVPVSNFTYSPDTK	FA2GS1, NeuAcOxi	2403.12	4924.25	N/A	1232.06	N/A	49.7623	4	-0.504678	N/A
VTVLGVATAPQQVLSNGVPVSNFTYSPDTK	FA1G1S1M5	1934.63	5107.32	N/A	1277.83	N/A	49.445	4	-1.05019	N/A
VTVLGVATAPQQVLSNGVPVSNFTYSPDTK	FA2G1	1854.02	4695.19	1566.06	N/A	N/A	47.59	3	-1.63187	N/A
VTVLGVATAPQQVLSNGVPVSNFTYSPDTK	FA2BG1S1	1207.99	5189.37	1730.79	N/A	N/A	50.1734	3	-4.71143	N/A
