# Supplementary material for: Endolysosomal N-glycan processing is critical to attain the most active form of the enzyme acid alpha-glucosidase
Source: J Biol Chem. 2021 May 8;296:100769. doi: 10.1016/j.jbc.2021.100769 (PMC8191302; doi:10.1016/j.jbc.2021.100769)
Supplement: Supplemental Data S5 [file mmc5.xlsx]

## Sheet: N84
Peptide	Modifications	Volume	Calc. Mass	Observed m/+3	Observed m/+4	RT	Charge States	Delta [ppm]	Consolidated Score
LENLSSSEMGYTATLTR	FA2G2S2, NeuAcOxi(2)	17385.2	4114.65	1372.55	1029.66	34.0902	3, 4	-0.744802	N/A
LENLSSSEMGYTATLTR	FA2G2S1S1, NeuAcAOAA+NeuAcOxi	11740.5	4187.66	1396.89	1047.92	34.9718	3, 4	-0.217206	N/A
LENLSSSEMGYTATLTR	FA2G2S1, NeuAcOxi	6571.27	3885.59	1296.2	972.397	31.2634	3, 4	0.117124	N/A
LENLSSSEMGYTATLTR	FA1G1, NeuAcAOAA+NeuAcOxi	2824.16	3240.34	1081.11	N/A	32.367	3	-0.533347	N/A
LENLSSSEMGYTATLTR	FA2G2S2, NeuAcOxi(2)	2629.81	4098.65	1367.22	N/A	38.2058	3	-0.0822528	N/A
LENLSSSEMGYTATLTR	FA2G2S1, NeuAcOxi	2108.88	3869.59	1290.86	968.398	35.2398	3, 4	-0.799929	N/A
LENLSSSEMGYTATLTR	FA2G2S2, NeuAcAOAA+NeuAcOxi	1603.23	4171.67	1391.56	N/A	39.2159	3	-1.74179	N/A
LENLSSSEMGYTATLTR	A2G2S1S1, NeuAcOxi(2)	1491.01	3968.59	1323.86	993.147	34.4875	3, 4	-1.13884	N/A
LENLSSSEMGYTATLTR	A1G1S1M4, NeuAcOxi	1458.51	3520.45	1174.48	N/A	34.1041	3	-0.461676	N/A
LENLSSSEMGYTATLTR	FA2G2	1189.15	3640.53	1214.51	N/A	32.0326	3	0.0133493	N/A
LENLSSSEMGYTATLTR	PM6	862.022	3328.32	1110.44	N/A	36.2985	3	N/A	N/A
LENLSSSEMGYTATLTR	M4, NeuAcOxi	800.612	2864.23	955.742	717.057	29.7974	3, 4	-1.1466	N/A
LENLSSSEMGYTATLTR	FA2G2S1, NeuAcAOAA	757.161	3958.6	1320.53	990.651	31.7282	3, 4	-1.87161	N/A
LENLSSSEMGYTATLTR	PM5	593.376	3168.28	1057.09	N/A	36.3436	3	0.0538166	N/A
LENLSSSEMGYTATLTR	FA2G2S1, NeuAcAOAA	538.516	3958.6	N/A	990.651	32.1992	4	-1.64338	N/A
LENLSSSEMGYTATLTR	A2G2S1S1, NeuAcAOAA+NeuAcOxi	487.613	4041.6	N/A	1011.4	35.4155	4	1.14868	N/A
LENLSSSEMGYTATLTR	A1PM7	416.471	3695.47	1232.82	N/A	31.6326	3	-0.411032	N/A
LENLSSSEMGYTATLTR	FA2G2, Oxidation	403.368	3656.53	1219.84	N/A	28.0879	3	2.18982	N/A
LENLSSSEMGYTATLTR	FA1G1S1PM6	402.085	4132.62	1378.54	N/A	34.0644	3	5.60947	N/A
LENLSSSEMGYTATLTR	M4	376.266	2926.26	976.421	N/A	28.628	3	-0.834843	N/A
LENLSSSEMGYTATLTR	M4	283.28	2942.26	981.753	N/A	28.5878	3	-0.316254	N/A

## Sheet: N334
Peptide	Modifications	Volume	Calc. Mass	Observed m/+3	Observed m/+4	RT	Charge States	Delta [ppm]	Consolidated Score
QVVENMTR	A2G2S2, NeuAcAOAA+NeuAcOxi	3008.01	3129.2	1044.07	N/A	19.5537	3	-0.153511	3.408
QVVENMTR	A2G2S2, NeuAcOxi(2)	2324.56	3056.18	1019.73	N/A	16.4121	3	-0.263069	N/A
QVVENMTR	A2G2S2, NeuAcAOAA+NeuAcOxi	466.628	3129.2	1044.07	N/A	18.9458	3	-0.483982	N/A
QVVENMTR	A2G2S2, NeuAcOxi(2)	458.278	3056.18	1019.73	N/A	18.0222	3	0.230474	N/A
QVVENMTR	A2G2S2, NeuAcAOAA(2)	442.969	3202.21	1068.4	N/A	20.9993	3	2.45188	N/A
QVVENMTR	A2G2S2, NeuAcOxi(2)	157.537	3056.18	1019.73	N/A	18.3046	3	0.0455402	N/A
QVVENMTR	A2G2S2, NeuAcAOAA+NeuAcOxi	125.674	3129.2	N/A	783.299	19.3766	4	-0.443766	N/A
QVVENMTR	A2G2S2, NeuAcOxi(2)	92.8004	3056.18	1019.73	N/A	15.7601	3	-0.342247	N/A

## Sheet: N414
Peptide	Modifications	Volume	Calc. Mass	Observed m/+2	Observed m/+3	Observed m/+4	RT	Charge States	Delta [ppm]	Consolidated Score
GVFITNETGQPLIGK	A2G2S2, NeuAcOxi(2)	50075.1	3653.55	N/A	1218.85	914.388	40.5779	03:04:00	-0.40969	6.011
GVFITNETGQPLIGK	A2G2S2, NeuAcAOAA+NeuAcOxi	48579.7	3726.57	N/A	1243.19	932.642	41.5667	03:04:00	-0.962208	N/A
GVFITNETGQPLIGK	A2G2S1, NeuAcOxi	28133.5	3424.49	N/A	1142.5	N/A	36.6216	3	0.297471	4.83786
GVFITNETGQPLIGK	A2G2S2, NeuAcOxi(2)	14127.9	3653.55	N/A	1218.85	914.388	41.1167	03:04:00	0.0597512	N/A
GVFITNETGQPLIGK	A2G2S1, NeuAcAOAA	9312.22	3497.51	N/A	1166.84	875.377	37.5867	03:04:00	-0.126993	3.867
GVFITNETGQPLIGK	A2G2S1, NeuAcAOAA	5461.41	3497.51	N/A	1166.84	875.377	38.203	03:04:00	-0.714516	N/A
GVFITNETGQPLIGK	A2G1S1, NeuAcOxi	4905.57	3262.44	N/A	1088.48	N/A	37.0905	3	-0.193625	N/A
GVFITNETGQPLIGK	PM6	4140.89	3031.29	1516.65	N/A	N/A	37.9074	2	-0.719448	N/A
GVFITNETGQPLIGK	A2G2S2, NeuAcAOAA(2)	4040.19	3799.58	N/A	1267.53	950.896	42.5924	03:04:00	0.793475	N/A
GVFITNETGQPLIGK	A1G1S1, NeuAcOxi	3453.36	3059.36	1530.68	1020.79	N/A	40.6038	02:03:00	0.194633	N/A
GVFITNETGQPLIGK	PM8	3330.53	3355.4	N/A	1119.47	N/A	37.4955	3	-1.29668	N/A
GVFITNETGQPLIGK	A2G2S1, NeuAcOxi	3049.09	3424.49	N/A	N/A	857.123	37.0539	4	-0.675204	N/A
GVFITNETGQPLIGK	A1G1S1M5, NeuAcAOAA	1745.63	3456.48	N/A	1153.16	N/A	37.6329	3	-0.422344	N/A
GVFITNETGQPLIGK	A1G1S1, NeuAcOxi	1378.44	3059.36	N/A	1020.79	N/A	37.0918	3	-0.378292	N/A
GVFITNETGQPLIGK	A2G1S1, NeuAcAOAA	1229.38	3335.45	N/A	1112.82	N/A	38.3044	3	0.0661145	N/A
GVFITNETGQPLIGK	A1G1	666.86	2830.3	1416.15	N/A	N/A	36.5669	2	0.0341289	N/A
GVFITNETGQPLIGK	A2G2S1, NeuAcOxi	495.123	3424.49	N/A	1142.5	N/A	40.5403	3	-2.34233	N/A

## Sheet: N826
Peptide	Modifications	Volume	Calc. Mass	Observed m/+2	Observed m/+3	Observed m/+4	RT	Charge States	Delta [ppm]	Consolidated Score
NNTIVNELVR	FA2G2S2, NeuAcAOAA+NeuAcOxi	20054	3470.41	N/A	1157.8	868.602	36.2873	3, 4	-0.356625	N/A
NNTIVNELVR	FA2G2S2, NeuAcOxi(2)	16743.4	3397.39	N/A	1133.46	850.348	34.9872	3, 4	-0.500997	N/A
NNTIVNELVR	FA2G2S1, NeuAcOxi	6696.36	3168.33	N/A	1057.11	N/A	31.0029	3	-0.00107931	N/A
NNTIVNELVR	FA2G2S1, NeuAcOxi	4880.25	3168.33	N/A	1057.11	N/A	30.4724	3	-0.0117192	N/A
NNTIVNELVR	FA2G2S1, NeuAcAOAA	2824.16	3240.34	N/A	N/A	811.084	32.367	4	N/A	N/A
NNTIVNELVR	FA2G2S1, NeuAcAOAA	2469.34	3241.35	N/A	1081.45	N/A	31.6975	3	0.0315803	N/A
NNTIVNELVR	FA2G2	1875.64	2939.28	N/A	980.758	N/A	26.3639	3	1.37505	N/A
NNTIVNELVR	FA1G1S1, NeuAcOxi	1059.87	2803.2	1402.6	935.401	N/A	34.9773	2, 3	-0.375176	N/A
NNTIVNELVR	A2G2S2, NeuAcOxi(2)	867.559	3251.33	N/A	1084.78	N/A	35.03	3	0.100897	N/A
NNTIVNELVR	FA2G2S2, NeuAcOxi(2)	807.756	3397.39	N/A	N/A	850.348	35.5159	4	-1.25361	N/A

## Sheet: N869
Peptide	Modifications	Volume	Calc. Mass	Observed m/+2	Observed m/+3	Observed m/+4	Observed m/+5	RT	Charge States	Delta [ppm]	Consolidated Score
VTVLGVATAPQQVLSNGVPVSNFTYSPDTK	N/A	107373	3088.61	1545.3	1030.54	773.152	618.722	52.84	02:03:04	0.816433	35.9595
VTVLGVATAPQQVLSNGVPVSNFTYSPDTK	FA2G2S2, NeuAcOxi(2)	5680.71	5315.36	N/A	N/A	1329.84	1064.07	55.4449	04:05:00	-0.677797	N/A
VTVLGVATAPQQVLSNGVPVSNFTYSPDTK	FA2G2S2, NeuAcAOAA+NeuAcOxi	2440.74	5388.38	N/A	N/A	1348.1	N/A	56.1283	4	0.00977451	N/A
VTVLGVATAPQQVLSNGVPVSNFTYSPDTK	FA2G2	971.788	4857.25	N/A	N/A	1215.31	N/A	50.1861	4	0.606154	N/A
VTVLGVATAPQQVLSNGVPVSNFTYSPDTK	FA2G2S1, NeuAcAOAA	805.22	5159.32	N/A	N/A	1290.83	N/A	53.431	4	-0.845673	N/A
