# Supplementary material for: Endolysosomal N-glycan processing is critical to attain the most active form of the enzyme acid alpha-glucosidase
Source: J Biol Chem. 2021 May 8;296:100769. doi: 10.1016/j.jbc.2021.100769 (PMC8191302; doi:10.1016/j.jbc.2021.100769)
Supplement: Supplemental Data S6 [file mmc6.xlsx]

## Sheet: N84
Peptide	Modifications	Volume	Calc. Mass	Observed m/+2	Observed m/+3	Observed m/+4	RT	Charge States	Delta [ppm]	Consolidated Score
LENLSSSEMGYTATLTR	FA2G2S2	730151	4222.72	N/A	1408.57	1056.68	36.0816	03:04:00	-0.719118	N/A
LENLSSSEMGYTATLTR	PM6	88645.9	3330.34	1666.17	1111.11	N/A	34.0272	02:03:00	-2.26948	3.071
LENLSSSEMGYTATLTR	PM5	43300.4	3168.28	1585.14	1057.09	N/A	34.1941	02:03:00	-1.90876	3.189
LENLSSSEMGYTATLTR	FA1G1S1	39508.2	3566.5	1784.25	1189.83	N/A	36.0458	02:03:00	-2.12086	N/A
LENLSSSEMGYTATLTR	FA1G1S1PM6	22837.3	4132.62	N/A	N/A	1034.16	36.4374	4	-2.19512	N/A
LENLSSSEMGYTATLTR	FA2G2S1Sg1	22352.1	4238.72	N/A	1413.91	1060.68	32.1098	03:04:00	-0.935537	N/A
LENLSSSEMGYTATLTR	FA2G2S1Sg1	21629.5	4238.72	N/A	1413.91	N/A	35.9624	3	-2.21218	N/A
LENLSSSEMGYTATLTR	FA2GS1	20005.1	3769.58	N/A	1257.53	943.394	33.3977	03:04:00	-1.60001	N/A
LENLSSSEMGYTATLTR	M5	16804.7	3088.32	1545.16	1030.44	N/A	30.7906	02:03:00	-1.41253	N/A
LENLSSSEMGYTATLTR	FA2G2S2	14829.7	4222.72	N/A	1408.57	1056.68	38.6557	03:04:00	-1.3084	N/A
LENLSSSEMGYTATLTR	FA2G2S1	12491.8	3931.63	N/A	1311.54	N/A	36.0571	3	-2.08664	N/A
LENLSSSEMGYTATLTR	FA1G1S1M5	9944.63	3890.6	N/A	1297.87	N/A	38.936	3	-0.399229	N/A
LENLSSSEMGYTATLTR	FA1G1	8936.6	3275.4	1638.7	1092.8	N/A	33.1307	02:03:00	-1.99768	N/A
LENLSSSEMGYTATLTR	FA2G2S1	6305.39	3931.63	1966.81	N/A	N/A	33.1349	2	-2.77563	N/A
LENLSSSEMGYTATLTR	M4	5977.57	2926.26	1464.13	976.421	N/A	30.8991	02:03:00	-1.57223	2.736
LENLSSSEMGYTATLTR	FA2G2Sg1	5318.04	3947.62	N/A	1316.87	N/A	29.341	3	-1.93034	N/A
LENLSSSEMGYTATLTR	FA2G2S1	2374.75	3931.63	N/A	1311.54	N/A	35.4908	3	0.361403	N/A
LENLSSSEMGYTATLTR	FA1G1S1PM6	2057.58	4132.62	N/A	N/A	1034.16	37.3204	4	-2.22688	N/A
LENLSSSEMGYTATLTR	FA1G1S1PM6, Oxidation	1816.7	4148.62	N/A	1383.87	N/A	32.3312	3	-1.65837	N/A
LENLSSSEMGYTATLTR	FA2BG2S2	1743.65	4425.8	N/A	N/A	1107.45	35.9663	4	-1.44137	N/A
LENLSSSEMGYTATLTR	A1G1PM5	1740.15	3533.41	1767.71	N/A	N/A	34.0779	2	-2.75626	N/A
LENLSSSEMGYTATLTR	PM6	1661.55	3345.32	N/A	1116.11	N/A	30.2189	3	N/A	N/A
LENLSSSEMGYTATLTR	2(P)M7	1210.16	3572.35	N/A	1191.78	N/A	37.6047	3	-1.85865	N/A
LENLSSSEMGYTATLTR	Oxidation, PM6	1062.39	3346.33	N/A	1116.44	N/A	34.1082	3	-2.8399	N/A
LENLSSSEMGYTATLTR	M3	1019.61	2764.21	N/A	922.404	N/A	31.1317	3	-1.87617	N/A
LENLSSSEMGYTATLTR	FA1	390.934	3113.35	N/A	1038.78	N/A	33.097	3	-2.26705	N/A

## Sheet: N177
Peptide	Modifications	Volume	Calc. Mass	Observed m/+4	Observed m/+5	Observed m/+6	Observed m/+7	RT	Delta [ppm]	Adduct States	Consolidated Score
VLLNTTVAPLFFADQFLQLSTSLPSQYITGLAEHLSPLMLSTSWTR	M6	2.03501e+06	6485.15	1622.29	1298.03	N/A	N/A	82.5384	-1.90256	M+5H : M+4H	9.734
VLLNTTVAPLFFADQFLQLSTSLPSQYITGLAEHLSPLMLSTSWTR	A1G1S1M5	735655	6979.33	1745.83	1396.87	N/A	998.047	84.1411	-1.72958	M+7H : M+5H : M+4H	13.9662
VLLNTTVAPLFFADQFLQLSTSLPSQYITGLAEHLSPLMLSTSWTR	M5	384899	6323.1	1581.78	1265.62	1054.85	N/A	82.6102	-2.74326	M+6H : M+5H : M+4H	9.065
VLLNTTVAPLFFADQFLQLSTSLPSQYITGLAEHLSPLMLSTSWTR	A1G1S1M4	255238	6817.28	1705.32	1364.46	1137.21	974.897	84.2271	-1.58811	M+7H : M+6H : M+5H : M+4H	11.522
VLLNTTVAPLFFADQFLQLSTSLPSQYITGLAEHLSPLMLSTSWTR	PM7	214644	6727.17	1682.79	1346.43	1122.2	N/A	84.5033	-1.28791	M+6H : M+5H : M+4H	7.25271
VLLNTTVAPLFFADQFLQLSTSLPSQYITGLAEHLSPLMLSTSWTR	M7	211124	6647.21	1662.8	1330.44	N/A	N/A	82.45	-1.46331	M+5H : M+4H	8.72133
VLLNTTVAPLFFADQFLQLSTSLPSQYITGLAEHLSPLMLSTSWTR	A1G1M5	128378	6688.23	1673.06	1338.65	1115.71	N/A	82.4798	-2.85155	M+6H : M+5H : M+4H	11.831
VLLNTTVAPLFFADQFLQLSTSLPSQYITGLAEHLSPLMLSTSWTR	A2G2S2	98685.8	7311.45	N/A	1463.29	1219.58	N/A	85.8317	-1.623	M+6H : M+5H	9.98933
VLLNTTVAPLFFADQFLQLSTSLPSQYITGLAEHLSPLMLSTSWTR	A1PM7	37499	6930.25	1733.56	1387.05	N/A	N/A	84.5313	-3.28236	M+5H : M+4H	7.508
VLLNTTVAPLFFADQFLQLSTSLPSQYITGLAEHLSPLMLSTSWTR	A1G1Sg1M5	34636.6	6995.32	N/A	1400.06	N/A	N/A	84.133	-2.64821	M+5H	N/A
VLLNTTVAPLFFADQFLQLSTSLPSQYITGLAEHLSPLMLSTSWTR	A1G1	31840.1	6363.04	N/A	1273.61	N/A	N/A	82.6348	N/A	M+5H	N/A
VLLNTTVAPLFFADQFLQLSTSLPSQYITGLAEHLSPLMLSTSWTR	M5	31178.4	6323.1	1581.78	1265.62	N/A	N/A	84.1909	-2.41456	M+5H : M+4H	6.9435
VLLNTTVAPLFFADQFLQLSTSLPSQYITGLAEHLSPLMLSTSWTR	M4	23440.1	6161.05	N/A	1233.21	1027.84	N/A	82.5901	-1.76316	M+6H : M+5H	6.44533
VLLNTTVAPLFFADQFLQLSTSLPSQYITGLAEHLSPLMLSTSWTR	A1G1Sg1M4	20071.1	6833.27	1709.32	1367.65	N/A	N/A	84.2026	-4.56241	M+5H : M+4H	N/A
VLLNTTVAPLFFADQFLQLSTSLPSQYITGLAEHLSPLMLSTSWTR	A2G2	19932.2	6729.26	1683.31	1346.85	N/A	N/A	82.4207	-3.26997	M+4H	N/A
VLLNTTVAPLFFADQFLQLSTSLPSQYITGLAEHLSPLMLSTSWTR	A1G1	19122.9	6364.13	1592.03	1273.83	N/A	N/A	84.1253	-0.43657	M+5H : M+4H	18.225
VLLNTTVAPLFFADQFLQLSTSLPSQYITGLAEHLSPLMLSTSWTR	PM6	17374.3	6565.12	1642.28	1314.02	N/A	N/A	84.4478	-1.23887	M+5H : M+4H	6.8315
VLLNTTVAPLFFADQFLQLSTSLPSQYITGLAEHLSPLMLSTSWTR	A1G1M5	15312.8	6688.23	1673.06	1338.65	N/A	N/A	82.4204	1.25694	M+5H	N/A
VLLNTTVAPLFFADQFLQLSTSLPSQYITGLAEHLSPLMLSTSWTR	PM8	15005.6	6889.23	1723.31	1378.85	N/A	N/A	84.4037	-2.33916	M+5H : M+4H	N/A
VLLNTTVAPLFFADQFLQLSTSLPSQYITGLAEHLSPLMLSTSWTR	M4	14745.7	6161.05	1541.26	1233.21	N/A	N/A	84.2053	-3.19829	M+5H : M+4H	19.416
VLLNTTVAPLFFADQFLQLSTSLPSQYITGLAEHLSPLMLSTSWTR	A1G1M5	14066.2	6688.23	1673.06	1338.65	N/A	N/A	84.1672	2.52465	M+5H : M+4H	12.936
VLLNTTVAPLFFADQFLQLSTSLPSQYITGLAEHLSPLMLSTSWTR	A1G1S1PM6	7177.99	7221.35	1806.34	1445.27	N/A	N/A	86.031	-2.04126	M+5H : M+4H	N/A
VLLNTTVAPLFFADQFLQLSTSLPSQYITGLAEHLSPLMLSTSWTR	A1G1S1	4825.81	6656.22	N/A	1332.24	N/A	N/A	84.301	N/A	M+5H	N/A
VLLNTTVAPLFFADQFLQLSTSLPSQYITGLAEHLSPLMLSTSWTR	A1G1S1	4521.75	6655.22	N/A	1332.04	N/A	N/A	84.3297	-2.60796	M+5H	N/A
VLLNTTVAPLFFADQFLQLSTSLPSQYITGLAEHLSPLMLSTSWTR	A1G1S1	3207.94	6655.22	1664.81	N/A	N/A	N/A	85.8239	-3.53577	M+4H	24.506
VLLNTTVAPLFFADQFLQLSTSLPSQYITGLAEHLSPLMLSTSWTR	A1G1Sg1M4	1755.49	6833.27	1709.32	N/A	N/A	N/A	82.574	3.9542	M+4H	N/A
VLLNTTVAPLFFADQFLQLSTSLPSQYITGLAEHLSPLMLSTSWTR	A1G1M5	1542.17	6687.21	1672.8	N/A	N/A	N/A	84.0961	N/A	M+4H	N/A

## Sheet: N334
Peptide	Modifications	Volume	Calc. Mass	Observed m/+2	Observed m/+3	Observed m/+4	RT	Delta [ppm]	Adduct States	Consolidated Score
QVVENMTR	A2G2S2	76632.4	3180.25	1591.13	1061.08	796.063	17.1592	-1.2515	M+4H : M+3H : M+2H	16.9075
QVVENMTR	A1G1S1	5453.92	2524.03	1263.01	N/A	N/A	17.1664	-1.84336	M+2H	36.1405
QVVENMTR	A2G2S1	1323.69	2889.16	N/A	964.053	N/A	17.1661	-1.36443	M+3H	12.565

## Sheet: N414
Name	Modifications	Volume	Mass	Observed m/+2	Observed m/+3	Observed m/+4	RT	Delta [ppm]	Adduct States	Consolidated Score
GVFITNETGQPLIGK	A2G2S2	1786515	3777.62	1889.81	1260.21	N/A	38.3161	-0.783316	M+4H : M+3H	10.801
GVFITNETGQPLIGK	A2G2S1	812022	3486.53	1744.26	1163.18	872.632	34.7872	-2.23518	M+4H : M+3H : M+2H	10.9984
GVFITNETGQPLIGK	PM6	548908	3030.28	N/A	1011.09	N/A	35.7317	N/A	M+3H	N/A
GVFITNETGQPLIGK	PM6	463846	3031.29	1516.65	N/A	N/A	35.7317	-2.80393	M+2H	10.212
GVFITNETGQPLIGK	PM7	261445	3193.35	N/A	1065.45	N/A	35.5075	-0.927747	M+3H	14.488
GVFITNETGQPLIGK	A1G1S1M5	203416	3445.5	N/A	1149.5	862.375	34.8582	-2.42604	M+4H : M+3H	8.11642
GVFITNETGQPLIGK	M5	193110	2789.27	1395.64	930.758	N/A	31.8425	-1.19781	M+3H : M+2H	25.6795
GVFITNETGQPLIGK	PM7	140508	3192.34	1597.17	N/A	N/A	35.5064	N/A	M+2H	N/A
GVFITNETGQPLIGK	PM8	134745	3355.4	1678.7	1119.47	N/A	35.3127	-1.85979	M+3H : M+2H	8.58858
GVFITNETGQPLIGK	A1G1S1	133056	3121.4	1561.7	1041.47	N/A	38.3148	-1.28949	M+3H : M+2H	21.3282
GVFITNETGQPLIGK	PM5	128444	2869.24	N/A	957.413	N/A	35.8407	-2.58296	M+3H	14.3797
GVFITNETGQPLIGK	A2G1S1	104944	3324.48	1663.24	1109.16	832.119	35.1844	-1.62962	M+4H : M+3H : M+2H	15.6664
GVFITNETGQPLIGK	A2G2S1	100761	3486.53	1744.26	1163.18	N/A	38.3165	-2.04562	M+4H : M+3H	11.4572
GVFITNETGQPLIGK	M6	83290.2	2951.33	1476.66	984.776	N/A	31.7242	-2.14127	M+3H : M+2H	18.413
GVFITNETGQPLIGK	A1G1S1PM6	72155	3687.52	1844.76	1230.17	922.88	38.7879	-1.47671	M+4H : M+3H : M+2H	7.39133
GVFITNETGQPLIGK	A1G1S1	56490.2	3121.4	1561.7	1041.47	N/A	35.2408	-1.74951	M+3H : M+2H	19.48
GVFITNETGQPLIGK	A2G2S1Sg1	52096.9	3793.62	N/A	1265.54	N/A	38.177	-2.51809	M+3H	10.9675
GVFITNETGQPLIGK	A1G1	36305.4	2829.29	1415.65	N/A	N/A	34.7675	N/A	M+2H	N/A
GVFITNETGQPLIGK	M4	35408.5	2627.22	1314.61	876.74	N/A	31.8433	-2.31426	M+3H : M+2H	17.7151
GVFITNETGQPLIGK	A2M4	28114.2	3033.38	1517.69	1012.13	N/A	31.7544	-2.55479	M+3H : M+2H	6.94
GVFITNETGQPLIGK	M4	26968.2	2626.21	N/A	876.404	N/A	35.7081	N/A	M+3H	N/A
GVFITNETGQPLIGK	A2G2	24245	3195.43	N/A	1066.14	N/A	34.7594	-2.72142	M+3H	N/A
GVFITNETGQPLIGK	A1G1M5	23026.3	3154.41	1578.2	1052.47	N/A	31.7281	-2.48926	M+3H : M+2H	12.9935
GVFITNETGQPLIGK	A1	22494.7	2668.25	1335.12	890.416	N/A	32.0721	-1.31124	M+3H : M+2H	23.834
GVFITNETGQPLIGK	A2G1S1	19004.9	3324.48	1663.24	1109.16	N/A	38.3291	-2.55696	M+3H : M+2H	4.404
GVFITNETGQPLIGK	A1G1S1M4	17205.4	3283.45	1642.72	N/A	N/A	35.0503	-2.22125	M+2H	N/A
GVFITNETGQPLIGK	A1G1	17145.7	2830.3	1416.15	944.434	N/A	31.9196	-1.57253	M+3H : M+2H	18.2173
GVFITNETGQPLIGK	A1PM7	16529.8	3396.43	N/A	1133.14	850.106	35.5362	-0.619927	M+4H : M+3H	15.592
GVFITNETGQPLIGK	M7	12609.5	3113.38	N/A	1038.79	N/A	31.5926	-3.91774	M+3H	5.463
GVFITNETGQPLIGK	M5	11599.5	2788.27	N/A	930.422	N/A	34.8234	N/A	M+3H	N/A
GVFITNETGQPLIGK	A2G2S2	8777.55	3777.62	N/A	1260.21	N/A	41.3013	-2.02034	M+3H	11.5831
GVFITNETGQPLIGK	M4	7500.98	2627.22	1314.61	N/A	N/A	34.9892	-2.3736	M+2H	N/A
GVFITNETGQPLIGK	A1PM6	6767.7	3234.37	1618.19	1079.12	N/A	30.6138	-1.11389	M+3H : M+2H	N/A
GVFITNETGQPLIGK	PM6	6364.01	3031.29	1516.65	N/A	N/A	38.8513	-0.946523	M+2H	N/A
GVFITNETGQPLIGK	FA2G2S1Sg1	5624.07	3939.68	N/A	1314.23	N/A	38.0875	-1.39455	M+3H	14.103
GVFITNETGQPLIGK	M5	5116.4	2789.27	1395.64	N/A	N/A	35.4769	-1.71315	M+2H	N/A
GVFITNETGQPLIGK	A1G1	4943.78	2830.3	N/A	944.434	N/A	34.9156	-2.46339	M+3H	N/A
GVFITNETGQPLIGK	A1G1	4276.26	2830.3	1416.15	N/A	N/A	38.3659	-1.26452	M+2H	N/A
GVFITNETGQPLIGK	A1	2739.24	2668.25	1335.12	N/A	N/A	38.4437	-2.25502	M+2H	N/A
GVFITNETGQPLIGK	PM6	2613.01	3031.29	1516.65	N/A	N/A	37.2596	-2.55989	M+2H	N/A
GVFITNETGQPLIGK	A1PM7	2560.18	3396.43	N/A	1133.14	N/A	38.7939	-1.92011	M+3H	N/A
GVFITNETGQPLIGK	A2M4	1674.22	3033.38	1517.69	N/A	N/A	34.8305	-2.05474	M+2H	N/A
GVFITNETGQPLIGK	A1G1S1M5	1369.75	3445.5	N/A	1149.5	N/A	37.6084	-2.72443	M+3H	N/A
GVFITNETGQPLIGK	A2G2Sg1	751.574	3502.52	N/A	1168.51	N/A	38.0185	-2.15428	M+3H	N/A
GVFITNETGQPLIGK	A1	676.941	2668.25	N/A	890.416	N/A	38.1657	1.73816	M+3H	N/A
GVFITNETGQPLIGK	PM5	601.702	2869.24	N/A	957.413	N/A	37.3914	-3.03447	M+3H	N/A
GVFITNETGQPLIGK	M6	352.225	2951.33	1476.66	N/A	N/A	35.3848	-3.63836	M+2H	N/A
GVFITNETGQPLIGK	A1G1	307.926	2830.3	1416.15	N/A	N/A	36.2161	-2.61004	M+2H	N/A
GVFITNETGQPLIGK	2(P)M8	189.706	3435.37	N/A	1146.12	N/A	39.3653	-1.0954	M+3H	N/A
GVFITNETGQPLIGK	A1G1S1	155.892	3121.4	N/A	1041.47	N/A	36.359	-2.04645	M+3H	N/A

## Sheet: N596
Name	Annotations	Volume	Mass	Observed m/+4	Observed m/+5	Observed m/+6	Observed m/+7	Observed m/+8	RT	Delta [ppm]	Adduct States	Consolidated Score
YAGHWTGDVWSSWEQLASSVPEILQFNLLGVPLVGADVCGFLGNTSEELCVR	FA2G2S1	1.06356e+06	7822.52	1956.63	1565.5	1304.75	N/A	N/A	79.9804	-1.34698	M+6H : M+5H : M+4H	10.6511
YAGHWTGDVWSSWEQLASSVPEILQFNLLGVPLVGADVCGFLGNTSEELCVR	FA2G2	123633	7531.42	1883.86	N/A	1256.24	1076.92	942.428	78.0414	-0.521865	M+8H : M+7H : M+6H : M+4H	10.3728
YAGHWTGDVWSSWEQLASSVPEILQFNLLGVPLVGADVCGFLGNTSEELCVR	FA2G2S2	58618.2	8113.61	N/A	N/A	1353.27	1160.09	1015.2	81.9776	-1.51948	M+8H : M+7H : M+6H	N/A
YAGHWTGDVWSSWEQLASSVPEILQFNLLGVPLVGADVCGFLGNTSEELCVR	FA1	29986.5	7004.24	1752.06	1401.85	N/A	N/A	N/A	78.3031	-1.79231	M+5H : M+4H	18.111
YAGHWTGDVWSSWEQLASSVPEILQFNLLGVPLVGADVCGFLGNTSEELCVR	A2G2S1	20302	7676.46	1920.11	1536.29	N/A	N/A	N/A	80.1233	0.586094	M+5H : M+4H	N/A
YAGHWTGDVWSSWEQLASSVPEILQFNLLGVPLVGADVCGFLGNTSEELCVR	FA2G1S1	16124.9	7660.46	N/A	1533.09	1277.74	N/A	N/A	80.2342	-2.36702	M+6H : M+5H	14.967
YAGHWTGDVWSSWEQLASSVPEILQFNLLGVPLVGADVCGFLGNTSEELCVR	FA1G1S1	12551.8	7457.38	1865.35	1492.48	N/A	N/A	N/A	80.2101	-0.0796251	M+5H : M+4H	N/A
YAGHWTGDVWSSWEQLASSVPEILQFNLLGVPLVGADVCGFLGNTSEELCVR	FA1G1	8559.78	7166.29	1792.57	N/A	N/A	N/A	N/A	78.163	0.686607	M+4H	N/A
YAGHWTGDVWSSWEQLASSVPEILQFNLLGVPLVGADVCGFLGNTSEELCVR	FA1G1S1M5	6515.08	7781.49	N/A	1557.3	N/A	N/A	N/A	80.7324	-2.4267	M+5H	10.435
YAGHWTGDVWSSWEQLASSVPEILQFNLLGVPLVGADVCGFLGNTSEELCVR	FA2G1	5847.81	7369.37	1843.34	N/A	N/A	N/A	N/A	78.1919	-0.810359	M+4H	N/A
YAGHWTGDVWSSWEQLASSVPEILQFNLLGVPLVGADVCGFLGNTSEELCVR	FA2G2	5474.29	7531.42	N/A	1507.28	1256.24	N/A	N/A	80.0104	-1.25645	M+6H : M+5H	N/A
YAGHWTGDVWSSWEQLASSVPEILQFNLLGVPLVGADVCGFLGNTSEELCVR	A2G2	4168.67	7385.36	N/A	1478.07	N/A	N/A	N/A	78.0944	-0.203839	M+5H	N/A
YAGHWTGDVWSSWEQLASSVPEILQFNLLGVPLVGADVCGFLGNTSEELCVR	A1G1S1M5	2813.34	7635.43	N/A	1528.09	N/A	N/A	N/A	80.1783	-0.492059	M+5H	N/A
YAGHWTGDVWSSWEQLASSVPEILQFNLLGVPLVGADVCGFLGNTSEELCVR	FA1G1	2804.23	7166.29	N/A	1434.26	N/A	N/A	N/A	80.0068	-0.161333	M+5H	N/A
YAGHWTGDVWSSWEQLASSVPEILQFNLLGVPLVGADVCGFLGNTSEELCVR	FA2G2S1	1653.9	7822.52	1956.63	N/A	N/A	N/A	N/A	81.9465	-3.52685	M+4H	N/A
YAGHWTGDVWSSWEQLASSVPEILQFNLLGVPLVGADVCGFLGNTSEELCVR	A1G1S1M4	1609.57	7473.38	N/A	N/A	1246.56	N/A	N/A	78.732	-3.20305	M+6H	N/A

## Sheet: N826
Name	Annotations	Volume	Mass	Observed m/+2	Observed m/+3	Observed m/+4	RT	Delta [ppm]	Adduct States	Consolidated Score
NNTIVNELVR	FA2G2S2	1.14207e+06	3521.47	1761.73	1174.82	881.367	33.3425	-1.67829	M+4H : M+3H : M+2H	10.0417
NNTIVNELVR	FA2G2S1	376843	3230.37	1616.19	1077.79	N/A	29.3106	-0.726393	M+3H : M+2H	11.8176
NNTIVNELVR	FA2G2S1	54643.3	3230.37	1616.19	1077.79	808.593	33.3343	-1.901	M+4H : M+3H : M+2H	9.67233
NNTIVNELVR	FA1G1S1	54635.7	2865.24	1433.62	956.079	N/A	33.3425	-2.2915	M+3H : M+2H	23.1635
NNTIVNELVR	FA2G2	41238.8	2939.28	1470.64	980.758	N/A	25.7228	-1.84119	M+3H : M+2H	15.3352
NNTIVNELVR	FA2G2S1Sg1	33582.2	3537.46	N/A	1180.15	885.365	33.1139	-2.58107	M+4H : M+3H	20.391
NNTIVNELVR	A1G1Sg1M5	27111.5	3059.28	N/A	1020.76	N/A	35.9235	0.373261	M+3H	2.886
NNTIVNELVR	FA1G1	18913.3	2574.14	1288.07	859.048	N/A	29.309	-1.90118	M+3H : M+2H	39.6836
NNTIVNELVR	FA2G1S1	17781.6	3068.32	1535.16	1023.77	N/A	29.8641	-1.43835	M+3H : M+2H	10.9695
NNTIVNELVR	FA1G1S1	17521.6	2865.24	1433.62	956.079	N/A	29.8425	-1.41447	M+3H : M+2H	22.2756
NNTIVNELVR	FA2G2S2	10103.1	3521.47	N/A	1174.82	N/A	36.39	-1.62499	M+3H	13.948
NNTIVNELVR	FA2G1S1	7655.91	3068.32	1535.16	1023.77	N/A	33.3732	-2.35006	M+3H : M+2H	15.268
NNTIVNELVR	FA1	5252.46	2412.09	1207.05	N/A	N/A	29.3087	-2.40086	M+2H	39.4522
NNTIVNELVR	FA2G1	4599.12	2777.22	1389.61	926.741	N/A	25.8586	-2.20072	M+3H : M+2H	13.855
NNTIVNELVR	FA1	3816.38	2412.09	1207.05	805.03	N/A	26.2589	-2.12544	M+3H : M+2H	38.8827
NNTIVNELVR	A1G1Sg1M4	3810.12	2897.23	N/A	966.743	N/A	36.0938	0.386737	M+3H	N/A
NNTIVNELVR	FA2G2	2965.93	2939.28	1470.64	N/A	N/A	29.3381	-1.61881	M+2H	N/A
NNTIVNELVR	A2G2S1	1206.92	3084.31	N/A	1029.1	N/A	29.3733	-1.07529	M+3H	N/A
NNTIVNELVR	FA1	1150.69	2412.09	1207.05	805.03	N/A	33.4123	-1.69669	M+2H	N/A
NNTIVNELVR	FA2G1	950.048	2777.22	N/A	926.741	N/A	29.298	-1.63663	M+3H	N/A
NNTIVNELVR	FA1G1S1	770.388	2865.24	N/A	956.079	N/A	34.0772	-1.68122	M+3H	N/A
NNTIVNELVR	FA2G1S1	600.247	3068.32	N/A	1023.77	N/A	34.0673	-1.26739	M+3H	N/A
NNTIVNELVR	FA2G2Sg1	430.827	3246.37	N/A	1083.12	N/A	33.0323	-0.517212	M+3H	N/A
NNTIVNELVR	FA1	397.689	2412.09	1207.05	N/A	N/A	32.3719	-1.62061	M+2H	N/A
NNTIVNELVR	A1G1S1M4	216.426	2881.23	1441.62	N/A	N/A	32.9703	0.209151	M+2H	N/A

## Sheet: N869
Name	Annotations	Volume	Mass	Observed m/+3	Observed m/+4	Observed m/+5	Observed m/+6	RT	Delta [ppm]	Adduct States	Consolidated Score
VTVLGVATAPQQVLSNGVPVSNFTYSPDTK	FA2G2S2	703060	5439.44	1814.15	1360.86	1088.89	907.573	52.3857	-1.70905	M+6H : M+5H : M+4H : M+3H	9.47275
VTVLGVATAPQQVLSNGVPVSNFTYSPDTK	FA2G2S1	417647	5148.34	N/A	1288.09	1030.67	859.057	49.8993	-1.9716	M+6H : M+4H : M+3H	6.477
VTVLGVATAPQQVLSNGVPVSNFTYSPDTK	FA2G2	60315.9	4857.25	N/A	1215.31	972.45	N/A	47.4554	-2.21894	M+5H : M+4H	3.6345
VTVLGVATAPQQVLSNGVPVSNFTYSPDTK (DeAmid)	FA2G2S1	34636	5149.32	N/A	1288.33	1030.86	N/A	49.2796	N/A	M+5H : M+4H	N/A
VTVLGVATAPQQVLSNGVPVSNFTYSPDTK	FA2G2S2	33544.9	5439.44	N/A	1360.86	N/A	N/A	51.7712	-5.6506	M+4H	14.1795
VTVLGVATAPQQVLSNGVPVSNFTYSPDTK	FA2G1S1	21681.3	4986.29	1663.1	1247.57	N/A	N/A	50.1589	-2.32074	M+4H : M+3H	N/A
VTVLGVATAPQQVLSNGVPVSNFTYSPDTK	FA2G2S1	21598.9	5148.34	N/A	1288.09	N/A	N/A	52.1947	-2.57174	M+4H	N/A
VTVLGVATAPQQVLSNGVPVSNFTYSPDTK (DeAmid)	FA2G2S2	10036.5	5440.41	N/A	1361.1	1089.08	N/A	51.754	N/A	M+5H : M+4H	N/A
VTVLGVATAPQQVLSNGVPVSNFTYSPDTK	FA1	9085.68	4330.06	1444.35	1083.52	N/A	N/A	47.7107	-2.43342	M+4H : M+3H	N/A
VTVLGVATAPQQVLSNGVPVSNFTYSPDTK	FA2G1	8874.75	4695.19	N/A	1174.8	N/A	N/A	47.5098	-1.40106	M+4H	13.289
VTVLGVATAPQQVLSNGVPVSNFTYSPDTK	FA1G1	8138.54	4492.12	1498.37	1124.03	N/A	N/A	49.8183	-2.96521	M+4H : M+3H	N/A
VTVLGVATAPQQVLSNGVPVSNFTYSPDTK	FA2G2S2	7739.82	5439.44	N/A	1360.86	N/A	N/A	54.5825	-4.32157	M+4H	N/A
VTVLGVATAPQQVLSNGVPVSNFTYSPDTK	FA2G2S1Sg1	7198.94	5455.43	1819.48	N/A	N/A	N/A	52.4117	-1.71575	M+3H	N/A
VTVLGVATAPQQVLSNGVPVSNFTYSPDTK	FA2BG2S1	6348.03	5351.42	N/A	1338.86	N/A	N/A	49.7604	-0.553349	M+4H	N/A
VTVLGVATAPQQVLSNGVPVSNFTYSPDTK	FA1G1S1	3997.69	4783.21	N/A	1196.8	N/A	N/A	50.1791	-2.47337	M+4H	N/A
VTVLGVATAPQQVLSNGVPVSNFTYSPDTK	FA2G2Sg1	3809.33	5164.34	N/A	1292.08	N/A	N/A	49.7411	-0.578519	M+4H	N/A
VTVLGVATAPQQVLSNGVPVSNFTYSPDTK	FA1G1	3198.17	4492.12	1498.37	1124.03	N/A	N/A	47.566	-0.180462	M+4H : M+3H	N/A
VTVLGVATAPQQVLSNGVPVSNFTYSPDTK	A2G2S2	3015.91	5293.38	N/A	1324.35	N/A	N/A	52.3912	-1.44705	M+4H	N/A
VTVLGVATAPQQVLSNGVPVSNFTYSPDTK	FA2G2	1724.33	4857.25	N/A	1215.31	N/A	N/A	48.1585	-5.23506	M+4H	N/A
VTVLGVATAPQQVLSNGVPVSNFTYSPDTK	FA2	1285.83	4533.14	N/A	1134.29	N/A	N/A	47.7557	-3.38234	M+4H	N/A
VTVLGVATAPQQVLSNGVPVSNFTYSPDTK	FA2G1S1	679.487	4986.29	N/A	1247.57	N/A	N/A	52.4449	-3.35304	M+4H	N/A
