# Supplementary material for: Endolysosomal N-glycan processing is critical to attain the most active form of the enzyme acid alpha-glucosidase
Source: J Biol Chem. 2021 May 8;296:100769. doi: 10.1016/j.jbc.2021.100769 (PMC8191302; doi:10.1016/j.jbc.2021.100769)
Supplement: Supplemental Data S7 [file mmc7.xlsx]

## Sheet: N84
Peptide	Modifications	Volume	Calc. Mass	Observed m/+2	Observed m/+3	Observed m/+4	RT	Charge States	Delta [ppm]	Consolidated Score
LENLSSSEMGYTATLTR	M3	904.757	2764.21	N/A	922.404	N/A	32.4973	3	-2.53481	N/A
LENLSSSEMGYTATLTR	M4	628.242	2926.26	N/A	976.421	N/A	28.4164	3	-0.946756	N/A
LENLSSSEMGYTATLTR	M4	2647.16	2926.26	N/A	976.421	N/A	38.0001	3	-2.2321	N/A
LENLSSSEMGYTATLTR	M5	13391.7	3088.32	N/A	1030.44	N/A	32.0773	3	-2.20048	N/A
LENLSSSEMGYTATLTR	M5	19675.5	3088.32	N/A	1030.44	N/A	37.8172	3	-2.82838	N/A
LENLSSSEMGYTATLTR	FA1	24627.5	3113.35	1557.67	1038.78	N/A	31.7665	2, 3	-1.47849	N/A
LENLSSSEMGYTATLTR	A1G1	613.391	3129.34	N/A	1044.11	N/A	27.8645	3	-2.93116	N/A
LENLSSSEMGYTATLTR	A1G1	1557.02	3129.34	N/A	1044.11	N/A	31.7618	3	-2.19435	N/A
LENLSSSEMGYTATLTR	PM5	33415	3168.28	N/A	1057.09	N/A	36.131	3	-1.41855	N/A
LENLSSSEMGYTATLTR	PM5	1749.13	3184.28	N/A	1062.43	N/A	31.9379	3	-1.18223	N/A
LENLSSSEMGYTATLTR	PM5	685.597	3184.28	N/A	1062.43	N/A	36.1721	3	-2.86971	N/A
LENLSSSEMGYTATLTR	FA1G1	118546	3275.4	1638.7	1092.8	N/A	31.7688	2, 3	-1.968	2.301
LENLSSSEMGYTATLTR	FA1G1	3576.33	3275.4	N/A	1092.8	N/A	35.2316	3	-2.13152	N/A
LENLSSSEMGYTATLTR	FA1G1	4747.88	3291.4	N/A	1098.13	N/A	27.8697	3	-1.21328	N/A
LENLSSSEMGYTATLTR	PM6	83041.5	3330.34	1666.17	1111.11	N/A	35.9717	2, 3	-1.26638	3.387
LENLSSSEMGYTATLTR	PM6	3613.04	3346.33	N/A	1116.44	N/A	31.8514	3	-2.30878	N/A
LENLSSSEMGYTATLTR	PM6	1793.42	3346.33	N/A	1116.44	N/A	36.0534	3	-2.43212	N/A
LENLSSSEMGYTATLTR	FA2G1	7560.8	3478.48	N/A	N/A	870.62	31.8111	4	-2.79112	N/A
LENLSSSEMGYTATLTR	FA2G1	29274.8	3478.48	N/A	1160.49	N/A	31.9243	3	-2.22609	N/A
LENLSSSEMGYTATLTR	A2G2	7477.96	3494.48	N/A	1165.83	874.619	31.8413	3, 4	-2.15104	N/A
LENLSSSEMGYTATLTR	A2G2	1464.88	3494.48	N/A	1165.83	N/A	27.9951	3	-1.91689	N/A
LENLSSSEMGYTATLTR	A1G1PM5	8336.44	3533.41	N/A	1178.8	N/A	35.9912	3	-1.75308	N/A
LENLSSSEMGYTATLTR	A2G1S1	4716.61	3623.52	N/A	1208.84	N/A	31.7466	3	-2.22475	N/A
LENLSSSEMGYTATLTR	FA2G2	1.30951e+06	3640.53	1821.27	1214.51	N/A	31.7554	2, 3	-1.06912	2.0945
LENLSSSEMGYTATLTR	FA2G2	36109.4	3640.53	N/A	1214.51	911.133	32.6067	3, 4	-1.93214	N/A
LENLSSSEMGYTATLTR	FA2G2	1027.33	3640.53	N/A	N/A	911.133	34.8889	4	-0.697955	N/A
LENLSSSEMGYTATLTR	FA2G2	6562.73	3640.53	N/A	1214.51	N/A	35.1575	3	-2.59779	N/A
LENLSSSEMGYTATLTR	FA2G2	2355.92	3640.53	N/A	1214.51	N/A	35.8981	3	-2.4711	N/A
LENLSSSEMGYTATLTR	FA2G2	92022.5	3656.53	1829.26	1219.84	N/A	27.8439	2, 3	-1.62373	N/A
LENLSSSEMGYTATLTR	FA2G2	21187.8	3656.53	1829.26	1219.84	N/A	31.7574	2, 3	-2.82921	N/A
LENLSSSEMGYTATLTR	A1PM7	21774.6	3695.47	N/A	1232.82	924.867	35.8119	3, 4	-2.56412	N/A
LENLSSSEMGYTATLTR	FA2BG2	13217.6	3843.61	N/A	1282.2	961.903	31.5828	3, 4	-2.07635	N/A
LENLSSSEMGYTATLTR	FA1G1S1M5	2227.26	3890.6	N/A	1297.87	973.65	34.8161	3, 4	-1.35719	N/A
LENLSSSEMGYTATLTR	FA2G2S1	27915.4	3931.63	N/A	1311.54	983.907	35.2792	3, 4	-1.41739	N/A
LENLSSSEMGYTATLTR	FA2G2S1	28038.9	3947.62	N/A	1316.87	987.906	35.0167	3, 4	-1.76614	N/A
LENLSSSEMGYTATLTR	FA2BG1S1	915.546	3988.65	N/A	1330.55	N/A	31.4476	3	-2.54596	N/A

## Sheet: N177
Peptide	Modifications	Volume	Calc. Mass	Observed m/+4	Observed m/+5	RT	Charge States	Delta [ppm]	Consolidated Score
VLLNTTVAPLFFADQFLQLSTSLPSQYITGLAEHLSPLMLSTSWTR	M3	3759.77	5999	1500.75	1200.8	84.1548	4, 5	-1.92149	N/A
VLLNTTVAPLFFADQFLQLSTSLPSQYITGLAEHLSPLMLSTSWTR	M4	19198.9	6161.05	1541.26	1233.21	84.005	4, 5	-0.190031	N/A
VLLNTTVAPLFFADQFLQLSTSLPSQYITGLAEHLSPLMLSTSWTR	A1	2219.48	6202.07	1551.52	N/A	84.0321	4	-1.58936	N/A
VLLNTTVAPLFFADQFLQLSTSLPSQYITGLAEHLSPLMLSTSWTR	M5	136790	6323.1	1581.78	1265.62	84.0085	4, 5	-0.717928	N/A
VLLNTTVAPLFFADQFLQLSTSLPSQYITGLAEHLSPLMLSTSWTR	M6	672556	6485.15	1622.29	1298.03	83.9774	4, 5	1.36572	N/A
VLLNTTVAPLFFADQFLQLSTSLPSQYITGLAEHLSPLMLSTSWTR	M6	1231.11	6485.15	1622.29	1298.03	85.4348	4, 5	2.28171	N/A
VLLNTTVAPLFFADQFLQLSTSLPSQYITGLAEHLSPLMLSTSWTR	PM6	4252.41	6565.12	N/A	1314.02	80.4435	5	5.40305	N/A
VLLNTTVAPLFFADQFLQLSTSLPSQYITGLAEHLSPLMLSTSWTR	PM6	1322.72	6565.12	N/A	1314.02	82.476	5	1.16274	N/A
VLLNTTVAPLFFADQFLQLSTSLPSQYITGLAEHLSPLMLSTSWTR	PM6	5993.84	6565.12	N/A	1314.02	84.0112	5	-1.81458	N/A
VLLNTTVAPLFFADQFLQLSTSLPSQYITGLAEHLSPLMLSTSWTR	M7	32795.2	6647.21	1662.8	N/A	83.951	4	-1.79192	2.431
VLLNTTVAPLFFADQFLQLSTSLPSQYITGLAEHLSPLMLSTSWTR	A1G1M5	119098	6688.23	1673.06	N/A	83.9642	4	-1.9744	N/A
VLLNTTVAPLFFADQFLQLSTSLPSQYITGLAEHLSPLMLSTSWTR	PM7	4357.35	6727.17	1682.79	1346.43	85.9554	4, 5	-1.92325	N/A
VLLNTTVAPLFFADQFLQLSTSLPSQYITGLAEHLSPLMLSTSWTR	PM7	61094.2	6727.17	N/A	1346.43	83.9261	5	1.66139	N/A
VLLNTTVAPLFFADQFLQLSTSLPSQYITGLAEHLSPLMLSTSWTR	A2G2	55062	6729.26	1683.31	N/A	83.9275	4	-5.4087	N/A
VLLNTTVAPLFFADQFLQLSTSLPSQYITGLAEHLSPLMLSTSWTR	PM7	17107.9	6743.17	N/A	1349.63	83.9552	5	-2.13077	N/A
VLLNTTVAPLFFADQFLQLSTSLPSQYITGLAEHLSPLMLSTSWTR	A1G1PM5	7422.05	6768.2	N/A	1354.64	83.9518	5	0.533528	N/A
VLLNTTVAPLFFADQFLQLSTSLPSQYITGLAEHLSPLMLSTSWTR	A1PM7	1757.71	6930.25	1733.56	N/A	85.9749	4	-0.730509	N/A
VLLNTTVAPLFFADQFLQLSTSLPSQYITGLAEHLSPLMLSTSWTR	A2G2S1	525.112	7020.36	1756.09	N/A	85.6605	4	5.85508	N/A
VLLNTTVAPLFFADQFLQLSTSLPSQYITGLAEHLSPLMLSTSWTR	A2G2S1	554.515	7036.35	N/A	1408.27	85.6534	5	-0.158937	N/A
VLLNTTVAPLFFADQFLQLSTSLPSQYITGLAEHLSPLMLSTSWTR	A2G2	11488.7	6744.18	N/A	1349.84	82.3593	5	N/A	N/A

## Sheet: N334
Peptide	Modifications	Volume	Calc. Mass	Observed m/+3	RT	Charge States	Delta [ppm]	Consolidated Score
QVVENMTR	A2G2	479.798	2598.06	867.021	12.0085	3	-1.58239	N/A

## Sheet: N414
Peptide	Modifications	Volume	Calc. Mass	Observed m/+2	Observed m/+3	Observed m/+4	RT	Charge States	Delta [ppm]	Consolidated Score
GVFITNETGQPLIGK	A2G2	2306811	3195.43	1598.72	1066.14	799.858	32.9284	02:03:04	-0.22192	4.21475
GVFITNETGQPLIGK	PM6	607454	3031.29	1516.65	1011.43	N/A	37.7022	02:03:00	-1.45479	N/A
GVFITNETGQPLIGK	PM7	289780	3193.35	1597.67	1065.45	N/A	37.4846	02:03:00	-1.42756	3.369
GVFITNETGQPLIGK	A1G1	252785	2830.3	1416.15	944.434	N/A	32.9364	02:03:00	-1.84905	N/A
GVFITNETGQPLIGK	A1G1M5	221531	3154.41	1578.2	1052.47	789.602	32.997	02:03:04	-0.785047	2.241
GVFITNETGQPLIGK	M5	137299	2789.27	1395.64	930.758	N/A	33.1877	02:03:00	-1.94691	5.479
GVFITNETGQPLIGK	PM5	136642	2869.24	1435.62	957.413	N/A	37.8582	02:03:00	-1.21333	5.021
GVFITNETGQPLIGK	PM8	108660	3355.4	1678.7	1119.47	N/A	37.288	02:03:00	-1.78911	3.1
GVFITNETGQPLIGK	A1PM7	97516.5	3396.43	1699.21	1133.14	850.106	37.4588	02:03:04	-1.83133	2.299
GVFITNETGQPLIGK	A1	68049.4	2668.25	1335.12	890.416	N/A	32.9544	02:03:00	-2.3676	6.12767
GVFITNETGQPLIGK	M4	44494.3	2627.22	1314.61	876.74	N/A	33.2077	02:03:00	-1.71149	8.987
GVFITNETGQPLIGK	M6	41445.4	2951.33	N/A	984.776	N/A	33.002	3	-1.96689	N/A
GVFITNETGQPLIGK	A1G1PM5	32413.1	3234.37	1618.19	1079.12	N/A	37.6475	02:03:00	-1.34235	N/A
GVFITNETGQPLIGK	A2G2Sg1	25971	3502.52	N/A	1168.51	876.631	36.7951	03:04:00	-1.62424	N/A
GVFITNETGQPLIGK	M4	22182.9	2627.22	1314.61	N/A	N/A	37.7043	2	-2.28572	N/A
GVFITNETGQPLIGK	A2G2AcS1	20460.1	3528.54	N/A	1177.18	N/A	37.2874	3	-1.53148	3.651
GVFITNETGQPLIGK	A2G2	20100	3195.43	N/A	1066.14	N/A	34.5643	3	-1.42038	N/A
GVFITNETGQPLIGK	M3	19442.7	2465.17	1233.58	N/A	N/A	33.2218	2	-1.27551	15.563
GVFITNETGQPLIGK	M7	14161.5	3113.38	N/A	1038.79	N/A	32.8638	3	-1.62807	N/A
GVFITNETGQPLIGK	A1	12044	2668.25	N/A	890.416	N/A	33.4657	3	-1.93346	3.933
GVFITNETGQPLIGK	M3	11773	2465.17	1233.58	N/A	N/A	37.7054	2	-1.46533	N/A
GVFITNETGQPLIGK	A2G2AcS1	8182.68	3528.54	N/A	1177.18	883.135	37.9443	03:04:00	-0.916875	N/A
GVFITNETGQPLIGK	A1G1PM5	5416.85	3234.37	N/A	1079.12	N/A	31.9425	3	-1.18544	N/A
GVFITNETGQPLIGK	A2G2	4731.07	3195.43	N/A	1066.14	N/A	36.672	3	-1.5404	N/A
GVFITNETGQPLIGK	A1G1	3691.33	2830.3	1416.15	N/A	N/A	37.5557	2	-0.897866	N/A
GVFITNETGQPLIGK	FA2G2	3635.42	3341.49	N/A	1114.83	N/A	32.913	3	-2.34453	N/A
GVFITNETGQPLIGK	A2G2	2901.99	3195.43	N/A	1066.14	N/A	35.841	3	-2.28099	N/A
GVFITNETGQPLIGK	M5	2600.83	2789.27	1395.64	N/A	N/A	37.4594	2	-1.76142	N/A
GVFITNETGQPLIGK	A1G1S1M5	2587.74	3445.5	N/A	1149.5	N/A	36.5559	3	-1.48992	N/A
GVFITNETGQPLIGK	A2G2S1	2539.52	3486.53	N/A	1163.18	N/A	37.2013	3	-2.99569	N/A
GVFITNETGQPLIGK	PM6	1989.94	3031.29	N/A	1011.43	N/A	40.6205	3	-3.36646	N/A
GVFITNETGQPLIGK	A1G1	1269.64	2830.3	1416.15	N/A	N/A	34.4313	2	-1.63064	N/A
GVFITNETGQPLIGK	A1G1M5	1107.49	3154.41	N/A	1052.47	N/A	34.5582	3	-1.58173	N/A
GVFITNETGQPLIGK	A1G1	1049.31	2830.3	1416.15	N/A	N/A	36.5783	2	-2.25364	N/A
GVFITNETGQPLIGK	A2G2	947.199	3195.43	N/A	N/A	799.858	34.4475	4	-1.56708	N/A
GVFITNETGQPLIGK	A1G1S1PM6	569.807	3687.52	N/A	1230.17	N/A	27.8299	3	-3.71766	N/A

## Sheet: N596
Peptide	Modifications	Volume	Calc. Mass	Observed m/+4	Observed m/+5	Observed m/+6	Observed m/+7	RT	Charge States	Delta [ppm]	Consolidated Score
YAGHWTGDVWSSWEQLASSVPEILQFNLLGVPLVGADVCGFLGNTSEELCVR	2*Carbamidomethyl, FA2G2	341758	7531.42	1883.86	1507.28	1256.24	1076.92	80.5896	4 : 5 : 6 : 7	0.0500679	N/A
YAGHWTGDVWSSWEQLASSVPEILQFNLLGVPLVGADVCGFLGNTSEELCVR	2*Carbamidomethyl, FA1G1	6453.47	7166.29	1792.57	N/A	N/A	N/A	80.62	4	-0.613595	N/A
YAGHWTGDVWSSWEQLASSVPEILQFNLLGVPLVGADVCGFLGNTSEELCVR	2*Carbamidomethyl, FA2G2S1	4778.18	7822.52	N/A	1565.5	N/A	N/A	82.5317	5	0.450372	N/A
YAGHWTGDVWSSWEQLASSVPEILQFNLLGVPLVGADVCGFLGNTSEELCVR	2*Carbamidomethyl, FA2G1	4261.93	7369.37	N/A	1474.87	N/A	N/A	80.661	5	-0.834601	N/A
YAGHWTGDVWSSWEQLASSVPEILQFNLLGVPLVGADVCGFLGNTSEELCVR	2*Carbamidomethyl, FA1	2117.77	7004.24	N/A	1401.85	N/A	N/A	80.8412	5	-1.46797	N/A

## Sheet: N826
Peptide	Modifications	Volume	Calc. Mass	Observed m/+2	Observed m/+3	Observed m/+4	RT	Charge States	Delta [ppm]	Consolidated Score
NNTIVNELVR	FA2G2	1.26673e+06	2939.28	1470.64	980.758	735.819	26.217	02:03:04	-0.967981	5.485
NNTIVNELVR	FA1G1	158173	2574.14	1288.07	859.048	N/A	26.2132	02:03:00	-2.55196	5.82425
NNTIVNELVR	FA1	42590	2412.09	1207.05	N/A	N/A	26.2206	2	-2.35118	N/A
NNTIVNELVR	FA2G2S1	24452.4	3230.37	1616.19	1077.79	N/A	31.0805	02:03:00	-1.68261	N/A
NNTIVNELVR	FA2G2Sg1	23311	3246.37	1624.18	1083.12	N/A	30.6236	02:03:00	-1.33726	N/A
NNTIVNELVR	FA2G2	13429.9	2939.28	N/A	980.758	N/A	27.6372	3	-1.59374	N/A
NNTIVNELVR	FA2G1	6591.74	2777.22	1389.61	N/A	N/A	26.3539	2	-3.25037	N/A
NNTIVNELVR	FA2G2	6005.41	2939.28	1470.64	980.758	N/A	29.5777	02:03:00	-1.42296	N/A
NNTIVNELVR	FA1G1	3578.04	2574.14	1288.07	N/A	N/A	32.0993	2	-2.04047	N/A
NNTIVNELVR	FA2G2	3372.61	2939.28	N/A	980.758	N/A	30.3327	3	-1.71827	N/A
NNTIVNELVR	FA1	1838.82	2412.09	N/A	805.03	N/A	26.813	3	-1.25337	N/A
NNTIVNELVR	FA1G1S1M5	1722.87	3189.34	N/A	1064.11	N/A	30.2938	3	-2.33153	N/A
NNTIVNELVR	FA1G1	1425.63	2574.14	1288.07	N/A	N/A	30.4596	2	-1.41928	N/A
NNTIVNELVR	FA2G2Sg1	967.249	3246.37	N/A	N/A	812.591	30.6862	4	-1.36792	N/A
NNTIVNELVR	FA1G1S1	903.658	2865.24	1433.62	N/A	N/A	31.0533	2	-2.21121	N/A
NNTIVNELVR	FA2G2	887.219	2939.28	1470.64	N/A	N/A	27.4271	2	-1.20871	N/A
NNTIVNELVR	FA2G1	780.841	2777.22	1389.61	N/A	N/A	25.805	2	-3.67683	N/A
NNTIVNELVR	FA1G1	504.028	2574.14	1288.07	N/A	N/A	29.5691	2	-3.40313	N/A

## Sheet: N869
Peptide	Modifications	Volume	Calc. Mass	Observed m/+3	Observed m/+4	Observed m/+5	RT	Charge States	Delta [ppm]	Consolidated Score
VTVLGVATAPQQVLSNGVPVSNFTYSPDTK	FA2G2	537974	4857.25	1620.08	1215.31	972.45	49.9505	03:04:05	-1.83269	N/A
VTVLGVATAPQQVLSNGVPVSNFTYSPDTK	FA1G1	26586.1	4492.12	1498.37	1124.03	N/A	49.9508	03:04:00	-1.1006	N/A
VTVLGVATAPQQVLSNGVPVSNFTYSPDTK	FA2BG2	7850.98	5060.33	N/A	1266.08	N/A	49.8309	4	-0.378173	N/A
VTVLGVATAPQQVLSNGVPVSNFTYSPDTK (DeAmid)	FA2G2	18438.8	4858.23	N/A	1215.56	N/A	50.6772	4	N/A	N/A
VTVLGVATAPQQVLSNGVPVSNFTYSPDTK	FA2G2Sg1	4723.05	5164.34	N/A	1292.08	N/A	52.8308	4	-0.756333	N/A
VTVLGVATAPQQVLSNGVPVSNFTYSPDTK	FA2G2	4284.22	4857.25	1620.08	N/A	N/A	50.7144	3	-3.64964	N/A
VTVLGVATAPQQVLSNGVPVSNFTYSPDTK	FA2G2	2590.02	4857.25	N/A	1215.31	N/A	51.8376	4	-2.36375	N/A
VTVLGVATAPQQVLSNGVPVSNFTYSPDTK	FA2G2S1	915.277	5148.34	N/A	1288.09	N/A	52.8268	4	-1.74266	N/A
